# Supplementary material for: {N,N′-Bis[(E)-3-phenyl­allyl­idene]ethane-1,2-diamine}dichloridozinc(II)
Source: Acta Crystallogr Sect E Struct Rep Online. 2008 Nov 22;64(Pt 12):m1597. doi: 10.1107/S1600536808037860 (PMC2959818; doi:10.1107/S1600536808037860)
Supplement: Supplementary file 1 [file e-64-m1597-sup1.cif]

##############################################################################
###                                                                        ###
###        Electronic paper (Acta Crystallographica Section E)             ###
###                                                                        ###
##############################################################################
#                                                                            #
# This CIF contains the data in a paper accepted for publication in Acta     #
# Crystallographica Section E. It conforms to the requirements of Notes      #
# for Authors for Section E, and has been peer reviewed under the auspices   #
# of the IUCr Commission on Journals.                                        #
#                                                                            #
# Full details of the Crystallographic Information File format               #
# are given in the paper "The Crystallographic Information File (CIF):       #
# a New Standard Archive File for Crystallography" by S. R. Hall, F. H.      #
# Allen and I. D. Brown [Acta Cryst. (1991), A47, 655-685].                  #
#                                                                            #
# The current version of the core CIF dictionary is obtainable from          #
# ftp://ftp.iucr.org/pub/cif_core.dic. The current version number is 2.4.    #
#                                                                            #
# Software is freely available for graphical display of the structure(s) in  #
# this CIF.  For information consult the CIF home page http://www.iucr.org/  #
# cif/home.html                                                              #
#                                                                            #
# This file may be used for bona fide research purposes within the           #
# scientific community so long as proper attribution is given to the journal # 
# article from which it was obtained.                                        #
#                                                                            #
##############################################################################
                                             
data_I
_audit_creation_method     SHELXL-97
_chemical_name_systematic
;
{<i>N</i>,<i>N</i>'-Bis[(<i>E</i>)-3-phenylallylidene]ethane-1,2-diamine}
dichloridozinc(II)
;
_chemical_name_common     ?
_chemical_formula_moiety     'C20 H20 Cl2 N2 Zn'
_chemical_formula_sum     'C20 H20 Cl2 N2 Zn'
_chemical_formula_iupac     '[Zn Cl2 (C20 H20 N2)]'
_chemical_formula_weight     424.65
_chemical_melting_point     553
_symmetry_cell_setting     monoclinic
_symmetry_space_group_name_H-M     'P 21/c'
_symmetry_space_group_name_Hall     '-P 2ybc'
loop_
    _symmetry_equiv_pos_as_xyz
    'x, y, z'
    '-x, y+1/2, -z+1/2'
    '-x, -y, -z'
    'x, -y-1/2, z-1/2'
_cell_length_a     7.2140(8)
_cell_length_b     20.265(2)
_cell_length_c     14.0906(16)
_cell_angle_alpha     90.00
_cell_angle_beta     94.913(2)
_cell_angle_gamma     90.00
_cell_volume     2052.4(4)
_cell_formula_units_Z     4
_cell_measurement_reflns_used     2760
_cell_measurement_theta_min     2.08
_cell_measurement_theta_max     28.05
_cell_measurement_temperature     300(2)
_exptl_crystal_description     block
_exptl_crystal_colour     yellow
_exptl_crystal_size_max     0.23
_exptl_crystal_size_mid     0.20
_exptl_crystal_size_min     0.10
_exptl_crystal_density_diffrn     1.374
_exptl_crystal_density_meas     ?
_exptl_crystal_density_method     'not measured'
_exptl_crystal_F_000     872
_exptl_absorpt_coefficient_mu     1.461
_exptl_absorpt_correction_type     multi-scan
_exptl_absorpt_process_details     'SADABS (Sheldrick, 1996)'
_exptl_absorpt_correction_T_min     0.730
_exptl_absorpt_correction_T_max     0.868
_exptl_special_details     ?
_diffrn_ambient_temperature     300(2)
_diffrn_radiation_type     MoK\a
_diffrn_radiation_wavelength     0.71073
_diffrn_radiation_source     'fine-focus sealed tube'
_diffrn_radiation_monochromator     graphite
_diffrn_measurement_device_type     'Bruker SMART CCD'
_diffrn_measurement_method     '\f and \w scans'
_diffrn_reflns_number     15814
_diffrn_reflns_av_R_equivalents     0.0301
_diffrn_reflns_av_sigmaI/netI     0.0321
_diffrn_reflns_theta_min     1.76
_diffrn_reflns_theta_max     27.00
_diffrn_reflns_theta_full     27.00
_diffrn_measured_fraction_theta_max     0.995
_diffrn_measured_fraction_theta_full     0.995
_diffrn_reflns_limit_h_min     -9
_diffrn_reflns_limit_h_max     9
_diffrn_reflns_limit_k_min     -25
_diffrn_reflns_limit_k_max     24
_diffrn_reflns_limit_l_min     -17
_diffrn_reflns_limit_l_max     12
_diffrn_standards_number     0
_diffrn_standards_interval_count     .
_diffrn_standards_interval_time     .
_diffrn_standards_decay_%     ?
_refine_special_details
;
Refinement of <i>F</i>^2^ against ALL reflections. The weighted <i>R</i>-factor
<i>wR</i> and goodness of fit <i>S</i> are based on <i>F</i>^2^, conventional
<i>R</i>-factors <i>R</i> are based on <i>F</i>, with <i>F</i> set to zero for
negative <i>F</i>^2^. The threshold expression of <i>F</i>^2^ >
\s(<i>F</i>^2^) is used only for calculating <i>R</i>-factors(gt) <i>etc</i>.
and is not relevant to the choice of reflections for refinement.
<i>R</i>-factors based on <i>F</i>^2^ are statistically about twice as large
as those based on <i>F</i>, and <i>R</i>- factors based on ALL data will be
even larger.
;
_reflns_number_total     4458
_reflns_number_gt     3027
_reflns_threshold_expression     I>2\s(I)
_refine_ls_structure_factor_coef     Fsqd
_refine_ls_matrix_type     full
_refine_ls_R_factor_all     0.0726
_refine_ls_R_factor_gt     0.0471
_refine_ls_wR_factor_gt     0.1224
_refine_ls_wR_factor_ref     0.1320
_refine_ls_goodness_of_fit_ref     0.991
_refine_ls_restrained_S_all     0.991
_refine_ls_number_reflns     4458
_refine_ls_number_parameters     226
_refine_ls_number_restraints     0
_refine_ls_hydrogen_treatment     constr
_refine_ls_weighting_scheme     calc
_refine_ls_weighting_details
                 'calc w=1/[\s^2^(Fo^2^)+(0.0805P)^2^] where P=(Fo^2^+2Fc^2^)/3'
_atom_sites_solution_hydrogens     geom
_atom_sites_solution_primary     direct
_atom_sites_solution_secondary     difmap
_refine_ls_shift/su_max     0.001
_refine_ls_shift/su_mean     0.000
_refine_diff_density_max     0.501
_refine_diff_density_min     -0.287
_refine_ls_extinction_method     none
_refine_ls_extinction_coef     ?
loop_
    _atom_type_symbol
    _atom_type_description
    _atom_type_scat_dispersion_real
    _atom_type_scat_dispersion_imag
    _atom_type_scat_source
    'C' 'C' 0.0033 0.0016
                         'International Tables Vol C Tables 4.2.6.8 and 6.1.1.4'
    'H' 'H' 0.0000 0.0000
                         'International Tables Vol C Tables 4.2.6.8 and 6.1.1.4'
    'N' 'N' 0.0061 0.0033
                         'International Tables Vol C Tables 4.2.6.8 and 6.1.1.4'
    'Cl' 'Cl' 0.1484 0.1585
                         'International Tables Vol C Tables 4.2.6.8 and 6.1.1.4'
    'Zn' 'Zn' 0.2839 1.4301
                         'International Tables Vol C Tables 4.2.6.8 and 6.1.1.4'
_computing_data_collection     'SMART (Siemens, 1996)'
_computing_cell_refinement     'SAINT (Siemens, 1996)'
_computing_data_reduction     'SAINT (Siemens, 1996)'
_computing_structure_solution     'SHELXS97 (Sheldrick, 2008)'
_computing_structure_refinement     'SHELXL97 (Sheldrick, 2008)'
_computing_molecular_graphics     'SHELXTL (Sheldrick, 2008)'
_computing_publication_material     'SHELXTL (Sheldrick, 2008)'
loop_
    _atom_site_type_symbol
    _atom_site_label
    _atom_site_fract_x
    _atom_site_fract_y
    _atom_site_fract_z
    _atom_site_U_iso_or_equiv
    _atom_site_adp_type
    _atom_site_calc_flag
    _atom_site_refinement_flags
    _atom_site_occupancy
    _atom_site_disorder_assembly
    _atom_site_disorder_group
    Zn Zn1 0.09704(4) 0.575283(15) 0.83248(3) 0.06115(16) Uani d . 1 . .
    C C1 0.2380(5) 0.84830(15) 0.8767(2) 0.0731(8) Uani d . 1 . .
    C C2 0.2309(7) 0.91286(17) 0.9108(3) 0.0965(13) Uani d . 1 . .
    H H2 0.1260 0.9274 0.9387 0.116 Uiso calc R 1 . .
    C C3 0.3789(9) 0.9553(2) 0.9034(4) 0.1214(18) Uani d . 1 . .
    H H3 0.3736 0.9982 0.9264 0.146 Uiso calc R 1 . .
    C C4 0.5311(10) 0.9345(3) 0.8629(4) 0.1234(19) Uani d . 1 . .
    H H4 0.6303 0.9633 0.8585 0.148 Uiso calc R 1 . .
    C C5 0.5423(6) 0.8711(2) 0.8278(3) 0.1013(12) Uani d . 1 . .
    H H5 0.6482 0.8574 0.8000 0.122 Uiso calc R 1 . .
    C C6 0.3962(5) 0.82863(17) 0.8343(2) 0.0822(9) Uani d . 1 . .
    H H6 0.4029 0.7861 0.8100 0.099 Uiso calc R 1 . .
    C C7 0.0772(4) 0.80522(15) 0.8855(2) 0.0706(8) Uani d . 1 . .
    H H7 -0.0286 0.8250 0.9060 0.085 Uiso calc R 1 . .
    C C8 0.0665(4) 0.74079(14) 0.8672(2) 0.0674(8) Uani d . 1 . .
    H H8 0.1705 0.7195 0.8471 0.081 Uiso calc R 1 . .
    C C9 -0.0972(4) 0.70302(14) 0.8772(2) 0.0637(7) Uani d . 1 . .
    H H9 -0.2026 0.7248 0.8947 0.076 Uiso calc R 1 . .
    C C10 -0.2802(4) 0.60569(14) 0.8766(2) 0.0694(8) Uani d . 1 . .
    H H10A -0.3857 0.6348 0.8626 0.083 Uiso calc R 1 . .
    H H10B -0.2803 0.5912 0.9422 0.083 Uiso calc R 1 . .
    C C11 -0.2957(4) 0.54701(14) 0.8112(2) 0.0673(8) Uani d . 1 . .
    H H11A -0.3980 0.5190 0.8267 0.081 Uiso calc R 1 . .
    H H11B -0.3194 0.5615 0.7457 0.081 Uiso calc R 1 . .
    C C12 -0.1214(4) 0.44778(15) 0.8336(2) 0.0630(7) Uani d . 1 . .
    H H12 -0.2364 0.4268 0.8300 0.076 Uiso calc R 1 . .
    C C13 0.0416(4) 0.40785(14) 0.8503(2) 0.0624(7) Uani d . 1 . .
    H H13 0.1578 0.4280 0.8537 0.075 Uiso calc R 1 . .
    C C14 0.0320(4) 0.34316(14) 0.8611(2) 0.0661(7) Uani d . 1 . .
    H H14 -0.0874 0.3255 0.8544 0.079 Uiso calc R 1 . .
    C C15 0.1802(5) 0.29590(14) 0.8818(2) 0.0685(8) Uani d . 1 . .
    C C16 0.1377(6) 0.22894(16) 0.8800(2) 0.0884(10) Uani d . 1 . .
    H H16 0.0154 0.2152 0.8660 0.106 Uiso calc R 1 . .
    C C17 0.2773(10) 0.1826(2) 0.8991(3) 0.1219(18) Uani d . 1 . .
    H H17 0.2477 0.1380 0.8977 0.146 Uiso calc R 1 . .
    C C18 0.4567(9) 0.2015(3) 0.9198(3) 0.131(2) Uani d . 1 . .
    H H18 0.5496 0.1700 0.9307 0.158 Uiso calc R 1 . .
    C C19 0.5004(6) 0.2675(3) 0.9245(3) 0.1094(14) Uani d . 1 . .
    H H19 0.6228 0.2803 0.9405 0.131 Uiso calc R 1 . .
    C C20 0.3652(5) 0.31469(18) 0.9059(2) 0.0784(9) Uani d . 1 . .
    H H20 0.3967 0.3592 0.9093 0.094 Uiso calc R 1 . .
    Cl Cl1 0.20858(16) 0.59354(5) 0.69366(8) 0.1081(4) Uani d . 1 . .
    Cl Cl2 0.30022(11) 0.55861(5) 0.95630(7) 0.0897(3) Uani d . 1 . .
    N N1 -0.1064(3) 0.64122(11) 0.86341(17) 0.0614(6) Uani d . 1 . .
    N N2 -0.1194(3) 0.51002(10) 0.82321(16) 0.0593(6) Uani d . 1 . .
loop_
    _atom_site_aniso_label
    _atom_site_aniso_U_11
    _atom_site_aniso_U_22
    _atom_site_aniso_U_33
    _atom_site_aniso_U_12
    _atom_site_aniso_U_13
    _atom_site_aniso_U_23
    Zn1 0.0504(2) 0.0597(2) 0.0751(3) 0.00295(13) 0.01574(16) 0.00885(15)
    C1 0.096(2) 0.0645(18) 0.0562(18) -0.0083(16) -0.0095(16) 0.0046(14)
    C2 0.141(4) 0.070(2) 0.074(3) -0.011(2) -0.012(2) -0.0016(17)
    C3 0.186(6) 0.079(3) 0.091(3) -0.042(3) -0.033(3) 0.002(2)
    C4 0.158(5) 0.115(4) 0.088(3) -0.066(3) -0.040(3) 0.030(3)
    C5 0.104(3) 0.116(3) 0.081(3) -0.037(2) -0.015(2) 0.021(2)
    C6 0.088(2) 0.084(2) 0.073(2) -0.0153(19) -0.0024(18) 0.0062(18)
    C7 0.079(2) 0.0661(18) 0.066(2) 0.0042(15) 0.0032(15) -0.0019(15)
    C8 0.0682(18) 0.0607(18) 0.074(2) 0.0033(13) 0.0079(15) 0.0016(15)
    C9 0.0599(17) 0.0656(18) 0.066(2) 0.0055(13) 0.0109(14) 0.0036(14)
    C10 0.0510(16) 0.0672(17) 0.093(2) -0.0010(13) 0.0202(15) -0.0057(16)
    C11 0.0497(15) 0.0717(18) 0.080(2) 0.0018(13) 0.0009(14) 0.0018(16)
    C12 0.0601(17) 0.0664(17) 0.0626(19) -0.0061(13) 0.0053(14) -0.0033(14)
    C13 0.0569(16) 0.0596(16) 0.070(2) -0.0013(12) 0.0027(14) -0.0044(14)
    C14 0.0681(18) 0.0637(18) 0.0661(19) -0.0057(14) 0.0036(14) -0.0026(14)
    C15 0.089(2) 0.0611(18) 0.0550(18) 0.0098(15) 0.0066(16) -0.0031(14)
    C16 0.132(3) 0.067(2) 0.064(2) 0.006(2) -0.010(2) -0.0051(16)
    C17 0.213(6) 0.073(2) 0.075(3) 0.047(3) -0.016(3) -0.0095(19)
    C18 0.164(5) 0.140(4) 0.088(3) 0.091(4) -0.003(3) -0.008(3)
    C19 0.093(3) 0.159(4) 0.076(3) 0.046(3) 0.006(2) 0.003(3)
    C20 0.075(2) 0.091(2) 0.070(2) 0.0096(18) 0.0065(16) 0.0062(17)
    Cl1 0.1177(8) 0.1124(7) 0.1025(8) 0.0353(6) 0.0584(6) 0.0377(6)
    Cl2 0.0556(5) 0.1233(7) 0.0894(6) -0.0061(4) 0.0012(4) 0.0130(5)
    N1 0.0555(13) 0.0600(14) 0.0702(16) 0.0012(10) 0.0137(11) 0.0006(11)
    N2 0.0549(13) 0.0592(14) 0.0641(15) 0.0023(10) 0.0068(11) 0.0023(11)
_geom_special_details
;
All e.s.d.'s (except the e.s.d. in the dihedral angle between two l.s. planes)
are estimated using the full covariance matrix. The cell e.s.d.'s are taken
into account individually in the estimation of e.s.d.'s in distances, angles
and torsion angles; correlations between e.s.d.'s in cell parameters are only
used when they are defined by crystal symmetry. An approximate (isotropic)
treatment of cell e.s.d.'s is used for estimating e.s.d.'s involving l.s.
planes.
;
loop_
    _geom_bond_atom_site_label_1
    _geom_bond_atom_site_label_2
    _geom_bond_site_symmetry_2
    _geom_bond_distance
    _geom_bond_publ_flag
    Zn1 N2 . 2.042(2) ?
    Zn1 N1 . 2.059(2) ?
    Zn1 Cl2 . 2.2064(10) ?
    Zn1 Cl1 . 2.2092(10) ?
    C1 C6 . 1.391(4) ?
    C1 C2 . 1.396(5) ?
    C1 C7 . 1.465(4) ?
    C2 C3 . 1.382(6) ?
    C2 H2 . 0.930 ?
    C3 C4 . 1.348(7) ?
    C3 H3 . 0.930 ?
    C4 C5 . 1.381(7) ?
    C4 H4 . 0.930 ?
    C5 C6 . 1.370(5) ?
    C5 H5 . 0.930 ?
    C6 H6 . 0.930 ?
    C7 C8 . 1.332(4) ?
    C7 H7 . 0.930 ?
    C8 C9 . 1.424(4) ?
    C8 H8 . 0.930 ?
    C9 N1 . 1.268(3) ?
    C9 H9 . 0.930 ?
    C10 N1 . 1.471(3) ?
    C10 C11 . 1.503(4) ?
    C10 H10A . 0.970 ?
    C10 H10B . 0.970 ?
    C11 N2 . 1.473(3) ?
    C11 H11A . 0.970 ?
    C11 H11B . 0.970 ?
    C12 N2 . 1.270(3) ?
    C12 C13 . 1.431(4) ?
    C12 H12 . 0.930 ?
    C13 C14 . 1.322(4) ?
    C13 H13 . 0.930 ?
    C14 C15 . 1.447(4) ?
    C14 H14 . 0.930 ?
    C15 C16 . 1.391(4) ?
    C15 C20 . 1.402(4) ?
    C16 C17 . 1.386(6) ?
    C16 H16 . 0.930 ?
    C17 C18 . 1.357(7) ?
    C17 H17 . 0.930 ?
    C18 C19 . 1.373(7) ?
    C18 H18 . 0.930 ?
    C19 C20 . 1.375(5) ?
    C19 H19 . 0.930 ?
    C20 H20 . 0.930 ?
loop_
    _geom_angle_atom_site_label_1
    _geom_angle_atom_site_label_2
    _geom_angle_atom_site_label_3
    _geom_angle_site_symmetry_1
    _geom_angle_site_symmetry_3
    _geom_angle
    _geom_angle_publ_flag
    N2 Zn1 N1 . . 83.04(9) ?
    N2 Zn1 Cl2 . . 113.83(7) ?
    N1 Zn1 Cl2 . . 111.68(7) ?
    N2 Zn1 Cl1 . . 112.73(8) ?
    N1 Zn1 Cl1 . . 113.52(7) ?
    Cl2 Zn1 Cl1 . . 117.26(4) ?
    C6 C1 C2 . . 118.2(4) ?
    C6 C1 C7 . . 123.4(3) ?
    C2 C1 C7 . . 118.5(4) ?
    C3 C2 C1 . . 120.4(5) ?
    C3 C2 H2 . . 119.8 ?
    C1 C2 H2 . . 119.8 ?
    C4 C3 C2 . . 120.0(5) ?
    C4 C3 H3 . . 120.0 ?
    C2 C3 H3 . . 120.0 ?
    C3 C4 C5 . . 121.2(5) ?
    C3 C4 H4 . . 119.4 ?
    C5 C4 H4 . . 119.4 ?
    C6 C5 C4 . . 119.4(5) ?
    C6 C5 H5 . . 120.3 ?
    C4 C5 H5 . . 120.3 ?
    C5 C6 C1 . . 120.9(4) ?
    C5 C6 H6 . . 119.6 ?
    C1 C6 H6 . . 119.6 ?
    C8 C7 C1 . . 126.9(3) ?
    C8 C7 H7 . . 116.5 ?
    C1 C7 H7 . . 116.5 ?
    C7 C8 C9 . . 122.9(3) ?
    C7 C8 H8 . . 118.6 ?
    C9 C8 H8 . . 118.6 ?
    N1 C9 C8 . . 123.3(3) ?
    N1 C9 H9 . . 118.4 ?
    C8 C9 H9 . . 118.4 ?
    N1 C10 C11 . . 109.2(2) ?
    N1 C10 H10A . . 109.8 ?
    C11 C10 H10A . . 109.8 ?
    N1 C10 H10B . . 109.8 ?
    C11 C10 H10B . . 109.8 ?
    H10A C10 H10B . . 108.3 ?
    N2 C11 C10 . . 108.3(2) ?
    N2 C11 H11A . . 110.0 ?
    C10 C11 H11A . . 110.0 ?
    N2 C11 H11B . . 110.0 ?
    C10 C11 H11B . . 110.0 ?
    H11A C11 H11B . . 108.4 ?
    N2 C12 C13 . . 124.3(3) ?
    N2 C12 H12 . . 117.8 ?
    C13 C12 H12 . . 117.8 ?
    C14 C13 C12 . . 121.9(3) ?
    C14 C13 H13 . . 119.0 ?
    C12 C13 H13 . . 119.0 ?
    C13 C14 C15 . . 129.4(3) ?
    C13 C14 H14 . . 115.3 ?
    C15 C14 H14 . . 115.3 ?
    C16 C15 C20 . . 118.2(3) ?
    C16 C15 C14 . . 119.0(3) ?
    C20 C15 C14 . . 122.8(3) ?
    C17 C16 C15 . . 120.1(4) ?
    C17 C16 H16 . . 119.9 ?
    C15 C16 H16 . . 119.9 ?
    C18 C17 C16 . . 121.0(4) ?
    C18 C17 H17 . . 119.5 ?
    C16 C17 H17 . . 119.5 ?
    C17 C18 C19 . . 119.7(4) ?
    C17 C18 H18 . . 120.1 ?
    C19 C18 H18 . . 120.1 ?
    C18 C19 C20 . . 120.8(4) ?
    C18 C19 H19 . . 119.6 ?
    C20 C19 H19 . . 119.6 ?
    C19 C20 C15 . . 120.1(4) ?
    C19 C20 H20 . . 119.9 ?
    C15 C20 H20 . . 119.9 ?
    C9 N1 C10 . . 119.9(2) ?
    C9 N1 Zn1 . . 130.1(2) ?
    C10 N1 Zn1 . . 109.86(16) ?
    C12 N2 C11 . . 120.0(2) ?
    C12 N2 Zn1 . . 130.7(2) ?
    C11 N2 Zn1 . . 109.00(16) ?
loop_
    _geom_torsion_atom_site_label_1
    _geom_torsion_atom_site_label_2
    _geom_torsion_atom_site_label_3
    _geom_torsion_atom_site_label_4
    _geom_torsion_site_symmetry_1
    _geom_torsion_site_symmetry_2
    _geom_torsion_site_symmetry_3
    _geom_torsion_site_symmetry_4
    _geom_torsion
    _geom_torsion_publ_flag
    C6 C1 C2 C3 . . . . -0.9(5) ?
    C7 C1 C2 C3 . . . . -179.6(3) ?
    C1 C2 C3 C4 . . . . 0.2(7) ?
    C2 C3 C4 C5 . . . . 0.3(7) ?
    C3 C4 C5 C6 . . . . 0.0(7) ?
    C4 C5 C6 C1 . . . . -0.8(5) ?
    C2 C1 C6 C5 . . . . 1.2(5) ?
    C7 C1 C6 C5 . . . . 179.8(3) ?
    C6 C1 C7 C8 . . . . 9.5(5) ?
    C2 C1 C7 C8 . . . . -171.8(3) ?
    C1 C7 C8 C9 . . . . -179.4(3) ?
    C7 C8 C9 N1 . . . . -177.3(3) ?
    N1 C10 C11 N2 . . . . 50.0(3) ?
    N2 C12 C13 C14 . . . . 179.6(3) ?
    C12 C13 C14 C15 . . . . -177.5(3) ?
    C13 C14 C15 C16 . . . . -173.3(3) ?
    C13 C14 C15 C20 . . . . 8.3(5) ?
    C20 C15 C16 C17 . . . . -1.8(5) ?
    C14 C15 C16 C17 . . . . 179.7(3) ?
    C15 C16 C17 C18 . . . . 0.1(6) ?
    C16 C17 C18 C19 . . . . 1.8(7) ?
    C17 C18 C19 C20 . . . . -1.9(7) ?
    C18 C19 C20 C15 . . . . 0.0(6) ?
    C16 C15 C20 C19 . . . . 1.8(5) ?
    C14 C15 C20 C19 . . . . -179.8(3) ?
    C8 C9 N1 C10 . . . . 179.1(3) ?
    C8 C9 N1 Zn1 . . . . 4.1(4) ?
    C11 C10 N1 C9 . . . . 150.3(3) ?
    C11 C10 N1 Zn1 . . . . -33.8(3) ?
    N2 Zn1 N1 C9 . . . . -176.0(3) ?
    Cl2 Zn1 N1 C9 . . . . 71.1(3) ?
    Cl1 Zn1 N1 C9 . . . . -64.2(3) ?
    N2 Zn1 N1 C10 . . . . 8.69(19) ?
    Cl2 Zn1 N1 C10 . . . . -104.23(19) ?
    Cl1 Zn1 N1 C10 . . . . 120.48(19) ?
    C13 C12 N2 C11 . . . . -176.8(3) ?
    C13 C12 N2 Zn1 . . . . -3.6(4) ?
    C10 C11 N2 C12 . . . . 132.9(3) ?
    C10 C11 N2 Zn1 . . . . -41.7(3) ?
    N1 Zn1 N2 C12 . . . . -155.4(3) ?
    Cl2 Zn1 N2 C12 . . . . -44.7(3) ?
    Cl1 Zn1 N2 C12 . . . . 92.0(3) ?
    N1 Zn1 N2 C11 . . . . 18.43(19) ?
    Cl2 Zn1 N2 C11 . . . . 129.09(17) ?
    Cl1 Zn1 N2 C11 . . . . -94.19(18) ?
data_global
_journal_date_recd_electronic     2008-10-11
_journal_date_accepted     2008-11-14
_journal_name_full     'Acta Crystallographica, Section E'
_journal_year     2008
_journal_volume     64
_journal_issue     12
_journal_page_first     m1597
_journal_page_last     m1597
_journal_paper_category     QM
_journal_coeditor_code     BI2311
_publ_contact_author_name     'Hong-lan Cai'
_publ_contact_author_address
;
School of Chemistry and Materials Science
Ludong University
Shixue Roa
Zhifu District
Yantai
Shandong 264025
People's Republic of China
;
_publ_contact_author_email     honglancai74@126.com
_publ_contact_author_fax     ?
_publ_contact_author_phone     ?
_publ_section_title
;
{<i>N</i>,<i>N</i>'-Bis[(<i>E</i>)-3-phenylallylidene]ethane-1,2-diamine}
dichloridozinc(II)
;
loop_
    _publ_author_name
    _publ_author_address
    'Cai, Hong-Lan'
;
School of Chemistry and Materials Science
Ludong University
Shandong 264025
People's Republic of China
;
    'Liu, Bing'
;
School of Chemistry and Materials Science
Ludong University
Shandong 264025
People's Republic of China
;
    'Lin, Zhi-Dong'
;
School of Materials Science and Engineering
Wuhan Institute of Technology
Wuhan 430073
People's Republic of China
;
