# Supplementary material for: {N,N′-Bis[(E)-3-phenyl­allyl­idene]ethane-1,2-diamine}dichloridozinc(II)
Source: Acta Crystallogr Sect E Struct Rep Online. 2008 Nov 22;64(Pt 12):m1597. doi: 10.1107/S1600536808037860 (PMC2959818; doi:10.1107/S1600536808037860)
Supplement: Supplementary file 2 [file e-64-m1597-Isup2.hkl]

# 
# h,k,l, Fc-squared, Fo-squared, sigma(Fo-squared) and status flag 
# 
data_I
_shelx_title ' 080425am in P2(1)/c' 
_shelx_refln_list_code          4 
_shelx_F_calc_maximum      292.21 
_exptl_crystal_F_000       872.00 
_reflns_d_resolution_high  0.7828 
 
loop_ 
 _symmetry_equiv_pos_as_xyz 
 'x, y, z' 
 '-x, y+1/2, -z+1/2' 
 '-x, -y, -z' 
 'x, -y-1/2, z-1/2' 
 
_cell_length_a     7.2140 
_cell_length_b    20.2649 
_cell_length_c    14.0906 
_cell_angle_alpha  90.000 
_cell_angle_beta   94.913 
_cell_angle_gamma  90.000 
 
_shelx_F_squared_multiplier     1.000 
 
loop_ 
 _refln_index_h 
 _refln_index_k 
 _refln_index_l 
 _refln_F_squared_calc 
 _refln_F_squared_meas 
 _refln_F_squared_sigma 
 _refln_observed_status 
   2   0   0      316.27      232.12     10.25 o 
   3   0   0      676.07      752.77     23.63 o 
   4   0   0     2186.48     2285.46     51.14 o 
   5   0   0     6760.53     6549.12    133.63 o 
   6   0   0     1284.51     1385.56     30.87 o 
   7   0   0       20.62       34.70      9.12 o 
   8   0   0        2.21        0.00     12.31 o 
   9   0   0       31.40       40.74     16.87 o 
   1   1   0      267.47      373.38      6.48 o 
   2   1   0     1334.38     1489.68     31.90 o 
   3   1   0        4.21        3.19      3.59 o 
   4   1   0      271.29      330.91     21.59 o 
   5   1   0       61.61       65.25      7.00 o 
   6   1   0        5.76        1.18      2.93 o 
   7   1   0      106.52      102.77     12.09 o 
   8   1   0       53.89       42.99     37.10 o 
   0   2   0     2977.42     2982.57     54.42 o 
   1   2   0      657.55     1055.86     15.73 o 
   2   2   0     4269.12     4752.85     66.13 o 
   3   2   0      178.48      172.16      5.77 o 
   4   2   0      414.98      358.36     11.22 o 
   5   2   0     1909.15     1948.33     41.54 o 
   6   2   0      113.26      105.53      6.61 o 
   7   2   0       75.51       91.13      8.95 o 
   8   2   0        2.21        0.00      7.87 o 
   9   2   0       20.24       36.08     16.13 o 
   1   3   0    29228.04    31831.69    431.75 o 
   2   3   0    11175.63    12782.46    172.63 o 
   3   3   0      384.97      348.59     10.45 o 
   4   3   0      350.31      338.23      9.45 o 
   5   3   0      126.62       91.21      7.21 o 
   6   3   0      421.39      408.45     12.63 o 
   7   3   0      361.56      386.08     13.61 o 
   8   3   0      277.73      291.58     20.25 o 
   9   3   0      104.00      120.65     16.51 o 
   0   4   0     5098.50     5742.20     88.11 o 
   1   4   0      573.59      740.20      9.77 o 
   2   4   0      983.30     1063.29     15.68 o 
   3   4   0       13.59       31.05      8.41 o 
   4   4   0      195.04      214.21      6.85 o 
   5   4   0       23.09       20.74      3.70 o 
   6   4   0      248.02      259.88      9.46 o 
   7   4   0       10.24       12.59      5.28 o 
   8   4   0        2.89        0.00     16.50 o 
   9   4   0        4.46        5.81     12.00 o 
   1   5   0    10816.73    11772.90    119.54 o 
   2   5   0     3022.91     3402.44     43.55 o 
   3   5   0     3971.05     4789.46     61.67 o 
   4   5   0     2682.48     2774.67     38.75 o 
   5   5   0        9.62       10.57      3.40 o 
   6   5   0      348.37      327.59     11.72 o 
   7   5   0       79.77       83.25      9.44 o 
   8   5   0       72.80       89.65     13.02 o 
   9   5   0       56.78       67.34     15.04 o 
   0   6   0    20448.26    22711.32    360.28 o 
   1   6   0     5485.80     5711.88    145.96 o 
   2   6   0      225.20      226.96      5.55 o 
   3   6   0     1038.04      958.65     17.80 o 
   4   6   0       36.75       24.89      3.30 o 
   5   6   0     2180.74     2206.40     33.40 o 
   6   6   0      325.08      367.00     17.25 o 
   7   6   0       45.84       54.52      7.76 o 
   8   6   0       20.42       34.99      8.34 o 
   1   7   0      656.67      711.84     10.46 o 
   2   7   0     1138.56     1189.25     16.16 o 
   3   7   0       31.78       44.36      4.02 o 
   4   7   0       81.29       63.38      4.66 o 
   5   7   0        1.18        8.14      3.53 o 
   6   7   0       82.18       80.56      6.37 o 
   7   7   0       23.68       31.24      6.93 o 
   8   7   0       38.15       34.26     12.58 o 
   0   8   0    20085.93    21732.70    287.99 o 
   1   8   0      767.63      787.57     11.69 o 
   2   8   0       84.23      111.58      3.96 o 
   3   8   0      208.67      258.58      6.37 o 
   4   8   0      996.61      917.16     17.41 o 
   5   8   0     1263.63     1251.69     21.65 o 
   6   8   0      190.56      169.28      9.85 o 
   7   8   0        2.62        0.00      5.86 o 
   8   8   0       19.04       10.91      8.08 o 
   1   9   0     3253.53     3447.27     41.26 o 
   2   9   0     6079.62     6364.87     72.50 o 
   3   9   0     1856.42     1971.36     26.03 o 
   4   9   0      278.00      291.06      7.94 o 
   5   9   0        3.07        0.00      5.45 o 
   6   9   0      267.37      248.60     11.64 o 
   7   9   0      240.58      220.31     12.34 o 
   8   9   0      122.93      124.17     11.63 o 
   0  10   0       12.09       14.66      2.47 o 
   1  10   0      405.47      367.72     10.96 o 
   2  10   0       91.93       89.43      3.91 o 
   3  10   0      591.86      561.87     10.61 o 
   4  10   0        0.42        0.09      2.84 o 
   5  10   0      217.12      218.07     10.29 o 
   6  10   0       15.86       35.84      6.59 o 
   7  10   0       35.68       41.96      8.17 o 
   8  10   0        6.28        7.23      8.30 o 
   1  11   0     4779.58     4933.77     49.32 o 
   2  11   0     2216.32     2140.43     27.85 o 
   3  11   0     1393.29     1421.35     20.59 o 
   4  11   0      828.60      825.09     18.93 o 
   5  11   0        0.85        5.25      4.99 o 
   6  11   0      320.82      284.87     12.85 o 
   7  11   0      152.11      134.62     10.88 o 
   8  11   0       54.44       55.88     11.06 o 
   0  12   0     2724.80     2628.70     39.80 o 
   1  12   0     2973.07     2922.76     31.04 o 
   2  12   0      107.27      114.47      4.78 o 
   3  12   0      135.16      149.86      5.83 o 
   4  12   0      246.70      220.48     10.04 o 
   5  12   0       42.05       66.21      7.47 o 
   6  12   0      246.66      256.47     12.69 o 
   7  12   0       57.37       69.14     11.99 o 
   8  12   0        6.86        0.00      7.87 o 
   1  13   0        0.68        0.00      1.96 o 
   2  13   0       72.42       76.65      4.20 o 
   3  13   0       13.97       14.62      3.95 o 
   4  13   0      433.46      401.11     17.11 o 
   5  13   0        0.32        1.07      5.52 o 
   6  13   0       40.34       49.53      8.00 o 
   7  13   0        0.99        1.27      7.10 o 
   0  14   0     2220.66     2212.71     35.40 o 
   1  14   0     1992.67     1937.87     22.46 o 
   2  14   0      418.13      389.48     12.48 o 
   3  14   0      520.23      488.34     17.45 o 
   4  14   0      620.04      637.93     17.26 o 
   5  14   0      595.84      573.04     17.47 o 
   6  14   0      123.57      119.48     10.66 o 
   7  14   0       10.80        8.40      7.63 o 
   1  15   0      292.18      272.45      6.91 o 
   2  15   0      120.82      123.03      9.78 o 
   3  15   0       10.07        5.54      6.96 o 
   4  15   0        0.67        2.67      6.84 o 
   5  15   0        1.86        2.12      6.05 o 
   6  15   0        5.60       14.35      7.39 o 
   7  15   0       33.14       35.77      8.91 o 
   0  16   0       67.08       68.16      5.47 o 
   1  16   0        9.44        9.98      3.28 o 
   2  16   0       77.49       63.43      8.88 o 
   3  16   0        8.47        7.72      7.20 o 
   4  16   0      153.74      156.29     10.02 o 
   5  16   0      232.94      215.41     12.14 o 
   6  16   0       17.75       16.40      7.32 o 
   7  16   0        0.64        6.52      7.29 o 
   1  17   0       56.46       48.92      4.75 o 
   2  17   0      893.44      891.58     18.33 o 
   3  17   0      327.21      335.45     12.62 o 
   4  17   0      440.40      433.67     17.23 o 
   5  17   0       22.51       11.98      7.19 o 
   6  17   0       13.95       14.12      8.05 o 
   0  18   0      281.07      252.18     34.12 o 
   1  18   0      429.18      370.10     19.66 o 
   2  18   0       66.53       68.67      7.02 o 
   3  18   0       67.37       85.75      7.92 o 
   4  18   0      126.96      145.45     14.45 o 
   5  18   0       11.70        1.30      7.11 o 
   6  18   0       46.53       52.81     15.14 o 
   1  19   0        2.30        0.00      3.93 o 
   2  19   0        3.08        5.15      5.31 o 
   3  19   0      114.30      128.39      9.67 o 
   4  19   0       83.95       88.88     10.40 o 
   5  19   0        2.49        0.00      8.34 o 
   6  19   0        9.61        6.49     12.02 o 
   0  20   0        9.41        0.00     15.15 o 
   1  20   0       59.17       45.19     12.07 o 
   2  20   0       88.67       96.48      8.45 o 
   3  20   0       28.52       11.16      5.10 o 
   4  20   0      117.45      147.77     12.63 o 
   5  20   0       41.72       41.64      8.77 o 
   1  21   0       22.02       31.59     13.05 o 
   2  21   0       94.06      113.03      9.21 o 
   3  21   0       56.24       25.77     10.98 o 
   4  21   0        0.10        3.34      7.42 o 
   5  21   0        1.80        0.00      7.61 o 
   0  22   0        4.34       18.83     14.73 o 
   1  22   0       40.58       52.43     13.31 o 
   2  22   0       28.64       43.59     13.70 o 
   3  22   0        0.59        4.76      7.05 o 
   4  22   0        2.49        6.82      7.96 o 
   1  23   0       52.51       57.00     13.84 o 
   2  23   0       96.56      109.87     22.19 o 
   3  23   0      109.78      137.10     19.96 o 
   4  23   0       53.94       45.97      9.28 o 
   1  24   0        7.86       17.34     18.64 o 
   2  24   0        4.53        7.90     17.62 o 
   3  24   0        4.43        0.00     12.82 o 
   1  25   0        3.83        0.00     16.97 o 
   2  25   0       42.37       56.02     16.35 o 
  -9   1   1       61.01       65.35     19.81 o 
  -8   1   1       92.91      121.47     17.43 o 
  -7   1   1      155.99      177.69     10.15 o 
  -6   1   1      168.64      151.81      8.49 o 
  -5   1   1     4667.17     4869.50     81.76 o 
  -4   1   1     1654.44     1703.25     77.21 o 
  -3   1   1       47.08       48.07      4.02 o 
  -2   1   1     5070.14     6177.80    120.15 o 
  -1   1   1     4658.54     4504.84     54.10 o 
   0   1   1     8782.39     8942.56    229.54 o 
   1   1   1     9700.36    11318.80    154.89 o 
   2   1   1     2400.66     2472.15     32.23 o 
   3   1   1     5103.83     5598.70     70.77 o 
   4   1   1      126.76      115.24      5.11 o 
   5   1   1     1495.64     1360.30     24.42 o 
   6   1   1       32.68       29.67      4.69 o 
   7   1   1       12.90       19.34      6.61 o 
   8   1   1      178.69      209.64     15.56 o 
   9   1   1       14.25       22.72     10.48 o 
  -9   2   1        0.29        0.00     10.22 o 
  -8   2   1       19.17       10.16      6.61 o 
  -7   2   1       56.19       68.88      6.80 o 
  -6   2   1     2099.81     2074.53     40.83 o 
  -5   2   1     2338.81     2353.22     38.73 o 
  -4   2   1       36.93       43.83      3.94 o 
  -3   2   1       82.48      128.38      9.24 o 
  -2   2   1     4252.79     4777.45    142.72 o 
  -1   2   1     3252.00     4205.89     50.75 o 
   0   2   1     5010.03     6502.61    123.87 o 
   1   2   1    12814.48    14822.83    202.81 o 
   3   2   1     1586.06     1595.79     29.42 o 
   4   2   1     2527.97     2491.58     39.76 o 
   5   2   1     1703.02     1732.70     27.18 o 
   6   2   1        1.60        2.14      3.15 o 
   7   2   1        2.86        1.61      4.84 o 
   8   2   1       18.83       15.90     15.85 o 
   9   2   1      106.71      166.58     22.65 o 
  -9   3   1       15.58       21.01     11.43 o 
  -8   3   1        0.79        0.87      7.32 o 
  -7   3   1      133.39      126.72     12.12 o 
  -6   3   1        0.23        1.97      4.64 o 
  -5   3   1      305.46      255.12     21.15 o 
  -4   3   1        9.45        7.55      2.63 o 
  -3   3   1       60.70       72.13      4.96 o 
  -2   3   1     1344.86     1399.76     19.05 o 
  -1   3   1      442.41      477.67      7.39 o 
   0   3   1     1524.61     1616.26     28.29 o 
   1   3   1        8.60       16.52      1.48 o 
   2   3   1      429.73      465.56      8.28 o 
   3   3   1       76.62       71.56      4.29 o 
   4   3   1      332.51      307.76     11.02 o 
   5   3   1       46.47       41.85      4.21 o 
   6   3   1       53.10       51.53      5.90 o 
   7   3   1        2.56       10.46      5.85 o 
   8   3   1       36.84       30.96     10.17 o 
   9   3   1        7.17       25.45     15.19 o 
  -9   4   1       14.21        4.98     11.15 o 
  -8   4   1       65.79       52.43     11.35 o 
  -7   4   1      243.87      233.78      9.70 o 
  -6   4   1     1472.89     1429.16     38.97 o 
  -5   4   1     1125.90     1182.01     49.64 o 
  -4   4   1      386.19      402.62     10.33 o 
  -3   4   1     2036.08     2261.04     30.40 o 
  -2   4   1       44.64       48.24      2.36 o 
  -1   4   1    12886.16    15422.42    182.34 o 
   0   4   1    17416.24    20458.88    223.72 o 
   1   4   1        8.12        6.57      1.05 o 
   2   4   1     3061.65     3212.26     41.51 o 
   3   4   1     1400.90     1276.77     19.41 o 
   4   4   1     4872.33     4849.66     70.77 o 
   5   4   1      621.93      630.85     14.69 o 
   6   4   1        3.82        7.89      4.52 o 
   7   4   1        3.07        6.65      5.08 o 
   8   4   1       12.38        0.00      8.60 o 
  -9   5   1       22.38       26.43     12.63 o 
  -8   5   1      111.77      113.13     12.34 o 
  -7   5   1      266.03      332.58     13.33 o 
  -6   5   1       18.27       30.43      4.26 o 
  -5   5   1     1261.87     1286.88     21.40 o 
  -4   5   1      486.84      467.94      9.98 o 
  -3   5   1     1534.75     1641.84     23.25 o 
  -2   5   1     3829.92     4520.26     55.94 o 
  -1   5   1     5246.98     6088.59     73.54 o 
   0   5   1     1200.50     1335.08     17.70 o 
   1   5   1    12255.60    13437.23    149.16 o 
   2   5   1     8440.25     9213.72    113.38 o 
   3   5   1     7701.66     8889.39    110.67 o 
   4   5   1       33.81       45.63      3.86 o 
   5   5   1      243.80      223.55      8.10 o 
   6   5   1      431.23      438.22     25.14 o 
   7   5   1       80.35      103.31     14.55 o 
   8   5   1      133.55      161.40     18.18 o 
  -8   6   1        4.45        9.07      7.49 o 
  -7   6   1        3.05        1.74      5.48 o 
  -6   6   1      319.46      294.62      9.89 o 
  -5   6   1      139.25      134.56      5.79 o 
  -4   6   1      332.45      336.46      9.57 o 
  -3   6   1        5.39       12.79      2.22 o 
  -2   6   1      314.30      350.04     10.28 o 
  -1   6   1     3672.75     3899.73     41.41 o 
   0   6   1      482.31      557.31      8.75 o 
   1   6   1      717.42      804.66     12.94 o 
   2   6   1      152.91      148.09      4.65 o 
   3   6   1      538.10      536.81     10.62 o 
   4   6   1      537.17      482.63     11.66 o 
   5   6   1      597.95      539.14     14.40 o 
   6   6   1       72.95       71.26      7.12 o 
   7   6   1        0.01        0.00      5.37 o 
   8   6   1       21.50       22.84     17.81 o 
  -8   7   1       80.99       91.88     11.64 o 
  -7   7   1      234.51      243.37     12.40 o 
  -6   7   1        0.02        0.40      4.82 o 
  -5   7   1      825.87      791.83     14.30 o 
  -4   7   1      959.90      818.68     13.63 o 
  -3   7   1      968.84     1129.09     16.17 o 
  -2   7   1    10640.01    12124.79    133.59 o 
  -1   7   1     2823.94     3390.78     33.78 o 
   0   7   1     3416.20     3583.80     37.58 o 
   1   7   1     7177.25     7905.37     99.17 o 
   2   7   1     3592.15     3646.76     54.05 o 
   3   7   1     3459.85     3490.87     46.77 o 
   4   7   1      166.41      198.48      8.07 o 
   5   7   1      977.12      960.04     25.56 o 
   6   7   1      297.66      269.43     16.61 o 
   7   7   1      200.87      204.44     18.88 o 
   8   7   1      182.53      211.70     13.43 o 
  -8   8   1        5.04        2.80      7.19 o 
  -7   8   1      194.39      181.38     11.20 o 
  -6   8   1      390.57      438.03     14.41 o 
  -5   8   1       57.80       68.29      5.92 o 
  -4   8   1       28.11       30.88      3.62 o 
  -3   8   1      446.53      456.16      8.77 o 
  -2   8   1       11.06        8.03      1.75 o 
  -1   8   1     1258.42     1370.37     15.28 o 
   0   8   1     6960.56     7430.54     75.72 o 
   1   8   1     1348.20     1385.99     15.56 o 
   2   8   1      165.89      160.79      5.20 o 
   3   8   1     2847.74     2861.84     44.83 o 
   4   8   1      423.35      411.11     11.76 o 
   5   8   1       39.00       42.06      5.59 o 
   6   8   1       74.47       93.04      9.40 o 
   7   8   1        2.53        0.13      6.47 o 
   8   8   1       42.58       55.87     10.03 o 
  -8   9   1        0.33        0.00      6.97 o 
  -7   9   1       56.64       49.63      7.90 o 
  -6   9   1      107.26      109.12     10.50 o 
  -5   9   1      212.16      202.59      9.54 o 
  -4   9   1      600.79      601.27     14.15 o 
  -3   9   1      286.83      308.45      7.16 o 
  -2   9   1     1379.38     1387.99     18.89 o 
  -1   9   1      325.13      279.52      7.40 o 
   0   9   1      397.18      395.69      6.47 o 
   1   9   1      198.11      221.96      4.99 o 
   2   9   1      172.92      176.73      5.16 o 
   3   9   1     1684.92     1672.24     22.84 o 
   4   9   1      242.83      228.09      8.02 o 
   5   9   1      339.38      348.12     10.43 o 
   6   9   1       76.75       91.89      8.51 o 
   7   9   1        1.77        0.00      6.11 o 
   8   9   1       41.37       50.46      9.57 o 
  -8  10   1       22.78       23.61     12.32 o 
  -7  10   1      217.42      205.93     12.29 o 
  -6  10   1      720.22      688.71     18.95 o 
  -5  10   1      505.84      488.49     14.68 o 
  -4  10   1       11.79        5.75      3.40 o 
  -3  10   1        6.67        9.86      2.42 o 
  -2  10   1      625.52      599.20     10.36 o 
  -1  10   1     2636.48     2636.82     32.64 o 
   0  10   1      876.71      685.99      9.69 o 
   1  10   1       12.28       10.39      1.83 o 
   2  10   1      161.16      141.45      5.22 o 
   3  10   1      893.37      886.57     15.91 o 
   4  10   1     1573.37     1475.23     24.12 o 
   5  10   1      539.61      547.18     15.78 o 
   6  10   1       11.58        3.76      5.64 o 
   7  10   1        4.24        0.28      6.28 o 
   8  10   1       13.77       15.90      8.74 o 
  -8  11   1       67.56       90.20     11.09 o 
  -7  11   1        6.17       16.13      7.18 o 
  -6  11   1       11.46        3.39      5.54 o 
  -5  11   1        2.67        0.00      4.58 o 
  -4  11   1      220.25      236.77      8.59 o 
  -3  11   1      285.73      257.75      8.21 o 
  -2  11   1      315.25      314.61     12.39 o 
  -1  11   1      659.31      640.50     10.89 o 
   0  11   1      107.18      111.73      3.69 o 
   1  11   1     1726.58     1729.53     19.73 o 
   2  11   1     2735.30     2578.97     36.64 o 
   3  11   1       64.49       69.97      4.38 o 
   4  11   1       38.93       37.25      4.85 o 
   5  11   1        4.99        2.92      4.92 o 
   6  11   1       16.86       15.27      6.27 o 
   7  11   1       52.97       74.46      9.54 o 
   8  11   1        1.43        0.74      7.88 o 
  -8  12   1       11.06       20.55      8.85 o 
  -7  12   1       33.82       38.72      8.85 o 
  -6  12   1      211.05      238.33     12.39 o 
  -5  12   1      251.25      287.26     12.16 o 
  -4  12   1       15.91       19.37      4.30 o 
  -3  12   1      220.57      193.95      7.50 o 
  -2  12   1      965.36      935.27     16.24 o 
  -1  12   1     4183.65     4047.69     53.09 o 
   0  12   1      259.25      267.48      7.35 o 
   1  12   1       12.14       12.26      2.21 o 
   2  12   1       51.84       46.22      3.91 o 
   3  12   1       14.53       10.07      5.40 o 
   4  12   1     1464.81     1429.16     28.00 o 
   5  12   1      307.18      347.75     21.24 o 
   6  12   1        0.48        3.34      6.01 o 
   7  12   1        8.36        4.48      7.50 o 
   8  12   1        2.23        0.00      8.00 o 
  -7  13   1       10.38       17.87      7.44 o 
  -6  13   1        1.82        5.97      6.45 o 
  -5  13   1      454.52      421.97     14.41 o 
  -4  13   1     1147.97     1083.66     23.38 o 
  -3  13   1     1427.14     1450.57     24.38 o 
  -2  13   1       75.17       75.10      5.17 o 
  -1  13   1       21.13       17.73      2.87 o 
   0  13   1      684.76      582.95      9.08 o 
   1  13   1     2193.35     2177.20     24.51 o 
   2  13   1     3252.67     3094.35     51.29 o 
   3  13   1     1453.46     1393.30     23.16 o 
   4  13   1      173.18      144.71     10.71 o 
   5  13   1       67.78       72.10      7.81 o 
   6  13   1      248.27      250.45     17.06 o 
   7  13   1       83.88       85.18     10.44 o 
  -7  14   1       61.31       70.08      9.60 o 
  -6  14   1        4.99       10.23      6.84 o 
  -5  14   1       55.03       70.25      8.06 o 
  -4  14   1      171.47      152.35     12.59 o 
  -3  14   1       60.95       60.88      5.59 o 
  -2  14   1      207.61      197.59      8.61 o 
  -1  14   1       63.28       59.26      3.64 o 
   0  14   1      524.36      474.11      8.26 o 
   1  14   1      628.80      631.04     11.14 o 
   2  14   1      156.67      146.92      6.25 o 
   3  14   1     1484.76     1306.77     26.12 o 
   4  14   1      202.87      205.85     14.98 o 
   5  14   1        0.19        0.00      5.52 o 
   6  14   1       15.04       22.99      7.63 o 
   7  14   1        2.86        5.51      7.73 o 
  -7  15   1       11.46        6.14      7.60 o 
  -6  15   1        7.98        4.28      6.62 o 
  -5  15   1       31.10       38.15      7.31 o 
  -4  15   1      316.09      308.81     12.73 o 
  -3  15   1      224.17      227.95     12.07 o 
  -2  15   1      218.99      207.06      8.18 o 
  -1  15   1       13.95        7.54      2.82 o 
   0  15   1      523.07      468.44      8.48 o 
   1  15   1      519.75      465.57     11.70 o 
   2  15   1       96.34       92.51      6.09 o 
   3  15   1       40.41       47.86      6.09 o 
   4  15   1       44.77       28.98      6.30 o 
   5  15   1       86.30       76.50      8.67 o 
   6  15   1      107.55      106.66     10.49 o 
   7  15   1       14.38        0.00      7.44 o 
  -7  16   1       53.14       32.15     12.23 o 
  -6  16   1      140.21      147.98     11.74 o 
  -5  16   1      158.09      182.57     12.57 o 
  -4  16   1      493.99      569.61     20.88 o 
  -3  16   1       18.01       11.34      5.20 o 
  -2  16   1      190.28      191.41      8.22 o 
  -1  16   1      511.20      422.41     16.35 o 
   0  16   1      711.18      661.91     10.73 o 
   1  16   1      684.94      674.30     11.04 o 
   2  16   1      639.87      610.39     15.57 o 
   3  16   1      406.49      443.17     13.99 o 
   4  16   1      762.38      755.20     20.84 o 
   5  16   1      332.60      308.63     13.83 o 
   6  16   1       35.57       43.96      8.75 o 
   7  16   1        0.23        0.00      6.48 o 
  -6  17   1        3.68        0.00      7.03 o 
  -5  17   1       15.26        9.85      6.89 o 
  -4  17   1        1.32        0.00      5.82 o 
  -3  17   1       44.91       47.62      8.65 o 
  -2  17   1        3.63        7.89      3.32 o 
  -1  17   1        2.94        8.34      3.82 o 
   0  17   1        3.72        8.65      3.64 o 
   1  17   1      243.17      213.70      6.82 o 
   2  17   1      289.79      284.05     11.06 o 
   3  17   1        4.20        7.30      5.04 o 
   4  17   1       86.13       87.25      8.74 o 
   5  17   1        2.52        3.40      6.59 o 
   6  17   1        0.61        0.66      7.40 o 
  -6  18   1       44.81       47.14      9.58 o 
  -5  18   1       12.35       11.41      7.16 o 
  -4  18   1       13.76        9.73      6.89 o 
  -3  18   1       15.04        5.97      6.02 o 
  -2  18   1      413.86      381.34     17.50 o 
  -1  18   1     1768.56     1529.86     33.15 o 
   0  18   1      445.90      394.08     10.85 o 
   1  18   1       28.74       28.46      4.96 o 
   2  18   1        6.27        5.76      4.94 o 
   3  18   1       34.82       15.38     15.47 o 
   4  18   1      330.56      311.67     13.66 o 
   5  18   1      171.86      199.41     14.63 o 
   6  18   1       19.82       24.01      8.15 o 
  -6  19   1        4.41        6.43      7.44 o 
  -5  19   1       11.68       15.79      7.64 o 
  -4  19   1      170.49      185.58     21.13 o 
  -3  19   1      395.96      396.82     14.59 o 
  -2  19   1       36.84       34.04      6.25 o 
  -1  19   1       57.56       62.49      7.25 o 
   0  19   1        4.05        6.86      5.71 o 
   1  19   1      255.17      240.21     18.69 o 
   2  19   1      473.50      474.73     14.79 o 
   3  19   1      162.20      114.16     35.19 o 
   4  19   1        7.93        3.37      6.75 o 
   5  19   1        7.85       11.63      7.35 o 
   6  19   1       85.44      115.98     11.56 o 
  -5  20   1        1.18        2.12      7.29 o 
  -4  20   1        1.80        1.70      7.08 o 
  -3  20   1        2.08        8.90      6.57 o 
  -2  20   1        1.85        0.00      5.47 o 
  -1  20   1        0.06        0.82      4.71 o 
   0  20   1        5.48        0.73      6.48 o 
   1  20   1       15.80        2.69      9.48 o 
   2  20   1        8.39        7.03      5.86 o 
   3  20   1       23.92       24.35      7.44 o 
   4  20   1        0.01        0.00      6.73 o 
   5  20   1        0.90        1.31      7.33 o 
  -5  21   1        1.02        0.00      7.63 o 
  -4  21   1       81.21       66.57      9.46 o 
  -3  21   1      170.24      225.81     13.96 o 
  -2  21   1      149.25      136.57     10.78 o 
  -1  21   1       20.42       22.92      8.80 o 
   0  21   1       30.31       31.12      8.98 o 
   1  21   1      170.55      164.90     35.70 o 
   2  21   1      119.90      149.54     18.39 o 
   3  21   1       77.83       85.58     13.79 o 
   4  21   1       13.81       15.49      7.56 o 
   5  21   1        3.68        0.74      7.49 o 
  -4  22   1        5.24        8.57      7.44 o 
  -3  22   1        2.47        0.00      5.74 o 
  -2  22   1      130.19      133.68     10.58 o 
  -1  22   1      140.48      137.84     17.03 o 
   0  22   1       29.86       27.31     17.25 o 
   1  22   1       17.12        7.60      9.24 o 
   2  22   1        6.45        6.97     14.87 o 
   3  22   1       52.25       60.79     15.26 o 
   4  22   1       36.05       25.57      8.43 o 
  -4  23   1        1.08        4.58      8.02 o 
  -3  23   1        0.61        0.21      5.91 o 
  -2  23   1        0.49        6.88     14.45 o 
  -1  23   1        0.42        0.00     12.58 o 
   0  23   1       12.71       22.00     16.13 o 
   1  23   1        1.29        0.00      9.18 o 
   2  23   1        2.34        0.00     10.87 o 
   3  23   1        4.42        3.59     11.59 o 
   4  23   1        3.30        0.00     11.30 o 
  -3  24   1       20.21       29.95     18.04 o 
  -2  24   1       75.51       77.09     16.57 o 
  -1  24   1       54.92       56.12     21.53 o 
   0  24   1       32.05       24.61     19.48 o 
   1  24   1       12.30       16.80     12.67 o 
   2  24   1        4.86        0.00     22.23 o 
   3  24   1       28.10       50.26     16.09 o 
  -2  25   1       19.81        4.97     12.21 o 
   1  25   1       41.61       39.62     22.56 o 
   2  25   1       55.01       53.28     16.52 o 
  -8   0   2        7.27        4.25      7.38 o 
  -7   0   2      330.01      395.72     33.75 o 
  -5   0   2       65.17       60.72      8.33 o 
  -4   0   2      474.15      438.23     15.36 o 
  -3   0   2      531.45      460.57     15.89 o 
  -2   0   2     3246.32     3550.24     56.18 o 
  -1   0   2    42221.29    46858.25    705.45 o 
   0   0   2     5357.58     3323.39     99.00 o 
   1   0   2        9.85       23.49      5.43 o 
   2   0   2       53.81       58.50     11.17 o 
   3   0   2    11628.22    12038.72    191.14 o 
   4   0   2     6943.28     7143.72    117.08 o 
   5   0   2      256.07      279.60     11.23 o 
   6   0   2      684.51      725.03     25.33 o 
   7   0   2       14.38       10.72     10.63 o 
   8   0   2      132.67      164.35     20.79 o 
   9   0   2      112.64      130.42     21.16 o 
  -8   1   2       30.92       36.87      6.30 o 
  -7   1   2       41.31       66.88      6.99 o 
  -6   1   2     1225.34     1127.99     28.23 o 
  -5   1   2     1820.03     1936.25     60.55 o 
  -4   1   2      454.62      184.11     15.38 o 
  -3   1   2       39.32       34.72      2.50 o 
  -2   1   2      359.95      442.01      6.59 o 
  -1   1   2      459.33      648.55      8.12 o 
   0   1   2     3279.44     3798.77     59.32 o 
   1   1   2     5341.88     6302.05     70.84 o 
   2   1   2     1518.78     1715.54     21.26 o 
   3   1   2      670.03      744.44     12.59 o 
   4   1   2     1227.81     1266.70     18.40 o 
   5   1   2     1419.28     1373.44     23.75 o 
   6   1   2      508.54      429.06     13.02 o 
   7   1   2       93.70      105.47     14.22 o 
   8   1   2       34.26       38.09     10.07 o 
   9   1   2        7.46       11.98     10.31 o 
  -9   2   2        4.91       18.91     10.61 o 
  -8   2   2        8.97        4.07      6.80 o 
  -7   2   2      289.52      271.96     10.40 o 
  -6   2   2      473.91      473.23     12.20 o 
  -5   2   2       30.64       37.33      5.37 o 
  -4   2   2      183.37      176.65      6.21 o 
  -3   2   2      659.44      686.63     12.45 o 
  -2   2   2      921.58     1014.59     14.42 o 
  -1   2   2       82.70       88.96      1.86 o 
   0   2   2     4683.57     4866.34     53.88 o 
   1   2   2     6741.35     7844.94    121.26 o 
   2   2   2      719.00      841.72     11.60 o 
   3   2   2     2605.36     2617.65     32.15 o 
   4   2   2     2146.21     2217.72     28.85 o 
   5   2   2      130.90      116.97      5.42 o 
   6   2   2        0.73        8.34      4.49 o 
   7   2   2        0.28        0.00      6.94 o 
   8   2   2      131.26      136.94     13.87 o 
   9   2   2       59.93       81.48     13.28 o 
  -9   3   2       29.97       36.42     11.98 o 
  -8   3   2      251.25      246.58     14.54 o 
  -7   3   2      363.53      452.85     15.29 o 
  -6   3   2      657.80      689.88     14.99 o 
  -5   3   2     4024.86     3891.49     56.93 o 
  -4   3   2      297.55      254.70      7.98 o 
  -3   3   2     1898.80     1969.25     26.86 o 
  -2   3   2     8105.21     9615.74    115.02 o 
  -1   3   2     2020.09     2250.79     32.30 o 
   0   3   2    29586.08    33631.35    493.96 o 
   1   3   2     2286.11     2638.18     38.05 o 
   2   3   2     6722.81     7045.42    197.55 o 
   3   3   2      433.49      494.56     23.29 o 
   4   3   2     1332.75     1228.84     17.94 o 
   5   3   2     2850.93     2638.90     38.39 o 
   6   3   2       63.91       62.86      6.52 o 
   7   3   2      166.45      198.30     12.27 o 
   8   3   2       84.48       80.67     36.22 o 
  -9   4   2        2.59        0.00     14.33 o 
  -8   4   2       10.10        7.95      6.72 o 
  -7   4   2      148.39      163.91     19.03 o 
  -6   4   2       13.85       18.89      4.50 o 
  -5   4   2        3.11        0.22      3.08 o 
  -4   4   2      481.69      497.36     10.26 o 
  -3   4   2       24.51       22.11      2.33 o 
  -2   4   2      493.46      473.06      8.74 o 
  -1   4   2      530.09      510.22      9.55 o 
   0   4   2     3227.96     3420.35     38.86 o 
   1   4   2       14.66       15.98      3.78 o 
   2   4   2      119.24      121.79      6.63 o 
   3   4   2      532.81      580.02     11.13 o 
   4   4   2       65.72       73.25      4.40 o 
   5   4   2        0.68        1.47      2.72 o 
   6   4   2        6.91        8.78      5.58 o 
   7   4   2        3.90        2.38      6.81 o 
   8   4   2        1.39        0.00      8.65 o 
  -9   5   2        0.86       10.91      9.99 o 
  -8   5   2       24.68       21.04      7.57 o 
  -7   5   2       59.23       72.52      8.00 o 
  -6   5   2      352.59      354.11     12.58 o 
  -5   5   2     1133.83     1060.28     18.52 o 
  -4   5   2        7.06        7.74      2.42 o 
  -3   5   2       39.34       34.98      2.79 o 
  -2   5   2     3721.17     3981.72     49.71 o 
  -1   5   2     2840.56     3153.16     44.87 o 
   0   5   2     4984.02     5667.05     63.24 o 
   1   5   2       21.41       24.71      1.63 o 
   2   5   2     5823.39     6022.89    119.17 o 
   3   5   2     6354.32     6959.62     87.77 o 
   4   5   2      501.54      400.44      9.59 o 
   5   5   2      680.13      661.10     17.91 o 
   6   5   2       43.89       52.06      7.60 o 
   7   5   2      153.12      161.86     10.25 o 
   8   5   2      180.81      187.36     15.98 o 
  -8   6   2      123.59      123.14     11.33 o 
  -7   6   2      734.56      711.37     19.47 o 
  -6   6   2     1329.74     1367.07     27.54 o 
  -5   6   2       13.78       28.32      3.91 o 
  -4   6   2     1117.76     1165.84     18.98 o 
  -3   6   2     3499.70     3935.11     50.41 o 
  -2   6   2    11075.39    12535.10    149.88 o 
  -1   6   2     4013.19     4372.72     48.52 o 
   0   6   2     1612.54     1658.79     18.58 o 
   1   6   2     1062.79     1084.90     15.97 o 
   2   6   2     7840.84     8539.65    105.94 o 
   3   6   2     8595.46     9353.96    116.65 o 
   4   6   2     3479.29     3399.56     46.61 o 
   5   6   2        7.95        5.18      4.07 o 
   6   6   2       57.86       51.25      9.62 o 
   7   6   2       12.93       12.20      6.43 o 
   8   6   2      128.93      192.87     23.21 o 
  -8   7   2       11.15       17.56      7.34 o 
  -7   7   2        1.23        3.59      5.84 o 
  -6   7   2        0.41        2.15      4.39 o 
  -5   7   2       54.44       58.85      6.50 o 
  -4   7   2      235.63      199.01      6.42 o 
  -3   7   2      424.51      412.98      8.50 o 
  -2   7   2       11.77       15.74      2.02 o 
  -1   7   2      751.27      765.42      9.79 o 
   0   7   2      112.19      114.89      5.29 o 
   1   7   2     2340.00     2494.17     30.41 o 
   2   7   2       66.82       64.48      3.27 o 
   3   7   2      319.63      298.60      7.53 o 
   4   7   2       19.12       12.88      3.68 o 
   5   7   2        3.00        0.00      4.62 o 
   6   7   2       89.90       82.60      9.85 o 
   7   7   2        2.20        2.06      6.27 o 
   8   7   2        5.06        5.43     10.85 o 
  -8   8   2       23.38       18.56      7.87 o 
  -7   8   2      388.71      364.02     14.89 o 
  -6   8   2      518.81      455.32     14.70 o 
  -5   8   2        7.94       17.06      4.13 o 
  -4   8   2       79.23       72.01      4.41 o 
  -3   8   2      434.49      421.41      8.81 o 
  -2   8   2     2004.22     1987.38     27.11 o 
  -1   8   2    11404.67    11536.21    129.26 o 
   0   8   2       38.22       33.76      2.34 o 
   1   8   2     1551.80     1589.94     18.90 o 
   2   8   2       63.94       64.06      3.52 o 
   3   8   2     3064.69     3088.38     42.35 o 
   4   8   2     1660.36     1448.33     60.13 o 
   5   8   2       32.28       42.12      5.66 o 
   6   8   2        4.71        6.05      6.08 o 
   7   8   2       12.62        7.18      8.30 o 
   8   8   2       75.20       44.98     25.96 o 
  -8   9   2      100.41      106.55     11.19 o 
  -7   9   2       22.63       36.67     11.32 o 
  -6   9   2      228.89      222.87     15.72 o 
  -5   9   2     1077.05     1089.36     20.70 o 
  -4   9   2      651.94      611.36     25.57 o 
  -3   9   2      905.01      943.13     19.02 o 
  -2   9   2        6.72        7.41      1.83 o 
  -1   9   2        6.87        8.53      1.93 o 
   0   9   2       29.79       17.44      2.47 o 
   1   9   2     6434.91     6509.37     63.51 o 
   2   9   2     3021.18     3248.20     49.80 o 
   3   9   2      276.23      245.98      7.36 o 
   4   9   2      263.82      251.48      9.85 o 
   5   9   2      882.42      849.70     19.86 o 
   6   9   2      397.77      338.25     13.30 o 
   7   9   2       79.56       99.26     17.94 o 
   8   9   2       11.38       13.15      8.57 o 
  -8  10   2        5.33        1.00      7.74 o 
  -7  10   2        0.02        0.99      8.44 o 
  -6  10   2        1.23        2.52      5.51 o 
  -5  10   2       45.00       46.59      5.46 o 
  -4  10   2       11.39        9.45      3.59 o 
  -3  10   2      242.66      209.31      7.24 o 
  -2  10   2      179.99      144.59      6.25 o 
  -1  10   2      225.29      210.28      5.76 o 
   0  10   2      325.41      268.24      5.92 o 
   1  10   2      276.65      279.96      5.47 o 
   2  10   2      545.11      462.98      9.74 o 
   3  10   2      225.76      230.97      7.57 o 
   4  10   2       88.37       90.50      8.40 o 
   5  10   2       20.18       15.00      5.99 o 
   6  10   2        8.27        0.00      9.09 o 
   7  10   2        0.88        0.00      6.26 o 
   8  10   2        0.25       15.68      8.72 o 
  -8  11   2       29.65       35.64      9.05 o 
  -7  11   2        3.73        4.72      6.76 o 
  -6  11   2      142.49      143.63     13.09 o 
  -5  11   2      225.86      217.39     14.88 o 
  -4  11   2      414.85      430.29     11.53 o 
  -3  11   2     1791.96     1558.77     34.93 o 
  -2  11   2      996.87     1014.03     15.35 o 
  -1  11   2      220.34      198.70      4.89 o 
   0  11   2     2683.54     2617.09     27.86 o 
   1  11   2      224.60      226.08      5.14 o 
   2  11   2     1096.75     1023.56     17.53 o 
   3  11   2      595.69      608.21     16.11 o 
   4  11   2       84.03       93.72      6.07 o 
   5  11   2      290.48      272.67     17.48 o 
   6  11   2      166.99      176.55     11.02 o 
   7  11   2      157.85      153.13     11.90 o 
   8  11   2       45.64       37.16      9.36 o 
  -8  12   2       40.53       40.74      9.32 o 
  -7  12   2      239.45      244.93     13.46 o 
  -6  12   2      178.89      197.97     11.43 o 
  -5  12   2        7.56        8.81      5.55 o 
  -4  12   2      220.33      204.79      8.53 o 
  -3  12   2      918.95      935.01     21.52 o 
  -2  12   2     1612.29     1564.22     36.00 o 
  -1  12   2     2184.21     1958.66     26.10 o 
   0  12   2     1137.48     1111.74     16.53 o 
   1  12   2        9.00        9.55      2.21 o 
   2  12   2      742.97      672.36     32.88 o 
   3  12   2     1655.52     1566.72     25.12 o 
   4  12   2     1434.43     1339.68     23.34 o 
   5  12   2      248.97      247.39     20.72 o 
   6  12   2        2.25        1.62      6.38 o 
   7  12   2       45.33       60.22      9.22 o 
  -7  13   2        0.04        5.28      6.86 o 
  -6  13   2       11.39        6.11      8.62 o 
  -5  13   2        3.65        0.00      5.28 o 
  -4  13   2       12.23       13.32      5.39 o 
  -3  13   2      106.10      103.53      6.43 o 
  -2  13   2      231.66      227.30      7.94 o 
  -1  13   2      519.53      421.19     21.47 o 
   0  13   2      553.53      522.59      9.14 o 
   1  13   2      292.32      244.93      5.84 o 
   2  13   2      285.33      258.53      7.41 o 
   3  13   2      375.88      308.86      9.55 o 
   4  13   2       17.18       12.89      5.45 o 
   5  13   2       32.18       39.00      9.67 o 
   6  13   2        0.08        0.00      6.29 o 
   7  13   2       30.44       20.89      8.16 o 
  -7  14   2       83.47       77.17      9.95 o 
  -6  14   2      167.11      155.39     11.23 o 
  -5  14   2       29.00       43.00     10.54 o 
  -4  14   2       14.68       18.37      5.59 o 
  -3  14   2        9.11       16.98      4.27 o 
  -2  14   2     1743.16     1608.86     26.12 o 
  -1  14   2     1354.57     1214.25     45.22 o 
   0  14   2      247.45      240.02      6.09 o 
   1  14   2        1.83        2.07      2.28 o 
   2  14   2      180.31      185.13      7.49 o 
   3  14   2       66.03       73.65      6.12 o 
   4  14   2      743.86      689.32     20.57 o 
   5  14   2      125.68      124.80      9.80 o 
   6  14   2        0.01        0.00      6.70 o 
   7  14   2        4.35       12.16      7.90 o 
  -7  15   2        6.91        0.00      7.01 o 
  -6  15   2       73.21       71.59      9.26 o 
  -5  15   2      152.79      161.07     14.03 o 
  -4  15   2      751.20      770.72     19.93 o 
  -3  15   2      157.18      163.64      8.14 o 
  -2  15   2       56.80       54.41      7.64 o 
  -1  15   2       72.10       66.91      6.63 o 
   0  15   2      314.59      286.04      7.78 o 
   1  15   2      871.54      881.34     15.52 o 
   2  15   2       28.10       31.21      4.24 o 
   3  15   2       72.54       94.60      7.32 o 
   4  15   2      139.79      135.15      9.26 o 
   5  15   2      141.52      153.35     10.63 o 
   6  15   2      210.58      192.01     12.51 o 
   7  15   2        7.70        8.40      7.37 o 
  -7  16   2        9.48        0.80      7.24 o 
  -6  16   2       14.11       14.09      7.52 o 
  -5  16   2       15.31       11.80      6.75 o 
  -4  16   2        1.99        3.59      6.02 o 
  -3  16   2       14.12       16.31      4.90 o 
  -2  16   2       86.64      100.10      6.70 o 
  -1  16   2      170.16      176.86      9.85 o 
   0  16   2       16.95       27.49      5.04 o 
   1  16   2       11.67       11.85      3.01 o 
   2  16   2      117.40       98.50      6.12 o 
   3  16   2       44.52       20.41      7.32 o 
   4  16   2       88.99       88.61      8.53 o 
   5  16   2       14.71       15.35      7.01 o 
   6  16   2        1.48        2.85      7.14 o 
   7  16   2        0.26        1.87      7.27 o 
  -6  17   2       64.28       62.27      9.55 o 
  -5  17   2      240.68      233.32     13.22 o 
  -4  17   2      583.64      633.11     18.62 o 
  -3  17   2      603.49      581.60     15.12 o 
  -2  17   2      179.84      183.66     13.25 o 
  -1  17   2      996.76      903.66     16.93 o 
   0  17   2     1000.84      919.52     25.43 o 
   1  17   2     1634.52     1585.73     23.01 o 
   2  17   2      678.58      653.52     30.06 o 
   3  17   2        3.36        0.00      4.63 o 
   4  17   2       31.71       35.64      7.09 o 
   5  17   2      179.66      189.98     12.16 o 
   6  17   2      133.15      173.04     12.75 o 
  -6  18   2       17.18       33.67      8.85 o 
  -5  18   2        1.15        9.28      6.72 o 
  -4  18   2       28.14       25.53      7.50 o 
  -3  18   2       49.39       58.05      7.43 o 
  -2  18   2      180.13      177.57      8.87 o 
  -1  18   2      215.22      216.36      8.65 o 
   0  18   2       59.07       72.38      5.88 o 
   1  18   2       22.18       28.04      5.54 o 
   2  18   2      115.46      115.72      8.05 o 
   3  18   2       68.69       83.78      8.33 o 
   4  18   2       98.93      110.30      9.67 o 
   5  18   2       38.87       51.69      8.69 o 
   6  18   2        3.84        0.00      8.81 o 
  -6  19   2        0.14        0.00      7.01 o 
  -5  19   2        0.46        0.78      6.93 o 
  -4  19   2       24.32       33.87      8.96 o 
  -3  19   2       58.60       74.92      8.29 o 
  -2  19   2        0.93        1.89      4.26 o 
  -1  19   2        4.87        1.34      4.18 o 
   0  19   2       39.89       33.27      5.64 o 
   1  19   2        2.75        1.34      8.45 o 
   2  19   2       37.26       46.24      6.76 o 
   3  19   2       17.79       15.02      6.42 o 
   4  19   2       12.63        5.09      7.71 o 
   5  19   2        1.57        7.01      7.64 o 
   6  19   2        0.77       12.29      8.01 o 
  -5  20   2       49.33       70.52     13.24 o 
  -4  20   2        5.21       10.92      7.36 o 
  -3  20   2      103.57      132.44     15.46 o 
  -2  20   2      467.64      473.91     20.86 o 
  -1  20   2      254.87      244.89     10.45 o 
   0  20   2       43.22       49.19     15.01 o 
   1  20   2       46.15       62.31     12.72 o 
   2  20   2      104.91      141.67     17.37 o 
   3  20   2      124.19      137.61      9.94 o 
   4  20   2      161.80      146.21     11.59 o 
   5  20   2        4.86        2.31      7.55 o 
  -5  21   2        2.20        3.57      7.26 o 
  -4  21   2       33.70       49.31      8.89 o 
  -3  21   2       19.77       19.68      7.06 o 
  -2  21   2        1.06       10.88      5.52 o 
  -1  21   2        0.63        2.15      5.28 o 
   0  21   2        0.74        0.00     11.89 o 
   1  21   2       47.57       26.91     11.62 o 
   2  21   2       48.32       33.01     12.89 o 
   3  21   2        0.93        3.53     11.49 o 
   4  21   2        1.28        3.82      6.42 o 
   5  21   2        1.13        0.00      6.77 o 
  -4  22   2        0.35        0.29      7.51 o 
  -3  22   2       20.84       35.38      8.18 o 
  -2  22   2      117.29      108.05      9.56 o 
  -1  22   2       39.62       62.40     13.94 o 
   0  22   2        3.75        5.44     13.19 o 
   1  22   2        3.10        0.00     10.49 o 
   2  22   2       33.87       40.96     13.88 o 
   3  22   2       10.76        9.76     12.22 o 
   4  22   2       13.48        3.23      6.45 o 
  -4  23   2       79.82      124.86     11.79 o 
  -3  23   2       39.20       58.41      9.29 o 
  -2  23   2        2.44        0.00      7.11 o 
  -1  23   2       17.86       18.27     16.59 o 
   0  23   2       96.33      112.70     24.24 o 
   1  23   2      113.33      154.33     19.28 o 
   2  23   2       56.84       56.90     16.50 o 
   3  23   2       19.06        1.17     13.80 o 
   4  23   2        2.59       19.40     12.24 o 
  -3  24   2        7.48        5.93      7.27 o 
  -2  24   2        6.89        4.06     10.68 o 
   0  24   2        5.15        0.00     16.22 o 
   1  24   2        1.78        7.59     16.55 o 
   2  24   2        6.46        8.66     12.74 o 
   3  24   2        4.08        0.00     12.17 o 
  -2  25   2        1.01       19.95     18.64 o 
   0  25   2       18.33       24.24     21.44 o 
   1  25   2       52.25        3.62     28.25 o 
   2  25   2        8.66        0.00     13.89 o 
  -8   1   3      189.14      199.37     31.80 o 
  -7   1   3        5.91        9.23      4.02 o 
  -6   1   3     1692.49     1577.78     29.88 o 
  -5   1   3     4071.18     4094.22     48.71 o 
  -4   1   3     2098.74     2044.39     25.74 o 
  -3   1   3      152.04      126.51      3.76 o 
  -2   1   3     1599.15     1560.25     18.76 o 
  -1   1   3    17081.17    19353.13    206.08 o 
   0   1   3     6213.40     7165.04    111.03 o 
   1   1   3    32898.15    35911.70    430.74 o 
   2   1   3     7083.00     8291.55     93.52 o 
   3   1   3      214.40      194.59      5.31 o 
   4   1   3     6453.25     6864.45     80.03 o 
   5   1   3     1418.47     1401.16     21.12 o 
   6   1   3      293.11      242.72     11.98 o 
   7   1   3      176.73      192.09     14.40 o 
   8   1   3        7.04        1.35      8.37 o 
  -9   2   3        7.82        0.00     14.92 o 
  -8   2   3      220.26      200.30     11.89 o 
  -7   2   3      916.14      867.04     17.47 o 
  -6   2   3      301.49      297.87     12.19 o 
  -5   2   3      394.95      421.97     18.63 o 
  -4   2   3      482.76      469.47      8.59 o 
  -3   2   3     3817.73     3953.03     45.00 o 
  -2   2   3     2649.18     2739.48     31.21 o 
  -1   2   3     2385.09     2782.49     31.24 o 
   0   2   3     1195.64     1471.50     21.46 o 
   1   2   3     5521.83     6727.56     91.94 o 
   2   2   3     1690.65     1599.75     20.29 o 
   3   2   3     6400.30     6743.28     77.61 o 
   4   2   3       12.29       12.08      2.62 o 
   5   2   3      678.58      687.63     16.19 o 
   6   2   3      183.80      169.93      9.05 o 
   7   2   3       50.75       42.68     12.49 o 
   8   2   3      243.59      270.63     18.03 o 
  -9   3   3        0.58        5.00      9.05 o 
  -8   3   3        5.37        0.00      7.27 o 
  -7   3   3       15.88       29.69      6.75 o 
  -6   3   3      527.12      508.27     14.55 o 
  -5   3   3       50.60       46.28      5.04 o 
  -4   3   3        0.45        3.45      2.51 o 
  -3   3   3      939.39      915.06     12.70 o 
  -2   3   3      122.39      127.88      3.07 o 
  -1   3   3     2010.28     2232.12     28.59 o 
   0   3   3     1567.24     1741.15     21.06 o 
   1   3   3     4357.49     4749.64     75.49 o 
   2   3   3      503.90      523.60     19.95 o 
   3   3   3       43.51       45.61      2.77 o 
   4   3   3      563.58      506.04      9.76 o 
   5   3   3      109.75      114.37      7.05 o 
   6   3   3       21.45       13.24      5.09 o 
   7   3   3        1.48        2.65      7.64 o 
   8   3   3       13.96        7.74      9.23 o 
  -9   4   3        1.46        0.00      8.90 o 
  -8   4   3      296.64      258.29     15.97 o 
  -7   4   3     1205.39     1102.07     25.09 o 
  -6   4   3      282.73      313.64     11.89 o 
  -5   4   3      112.64      118.87      5.76 o 
  -4   4   3      396.10      383.70     13.20 o 
  -3   4   3     6863.39     7174.43     78.97 o 
  -2   4   3    10965.92    11805.00    127.07 o 
  -1   4   3      122.99      136.98      4.52 o 
   0   4   3      436.31      428.49      6.89 o 
   1   4   3      198.76      171.10      7.78 o 
   2   4   3     5210.63     5330.24     85.56 o 
   3   4   3    16957.55    17798.54    215.76 o 
   4   4   3      394.62      402.45      9.72 o 
   5   4   3       48.63       64.72      6.11 o 
   6   4   3        0.87        1.09      4.47 o 
   7   4   3      412.22      383.23     19.01 o 
   8   4   3      346.32      364.06     30.53 o 
  -9   5   3        3.14        0.00     13.18 o 
  -8   5   3        4.31        1.79      6.61 o 
  -7   5   3       11.27       15.57      6.43 o 
  -6   5   3      865.11      865.47     20.11 o 
  -5   5   3      943.72      900.11     16.57 o 
  -4   5   3      307.64      253.69      7.10 o 
  -3   5   3     2508.35     2685.12     40.75 o 
  -2   5   3     2008.20     2073.30     31.87 o 
  -1   5   3      504.93      483.11      9.84 o 
   0   5   3      263.94      241.47      4.87 o 
   1   5   3     4575.79     4730.54     59.89 o 
   2   5   3     1990.36     2268.05     35.07 o 
   3   5   3       68.38       49.60      3.28 o 
   4   5   3     1429.93      853.24     33.47 o 
   5   5   3      812.12      705.65     20.25 o 
   6   5   3      129.91      122.58     10.27 o 
   7   5   3       29.24       17.41     17.74 o 
   8   5   3        4.60        0.00      7.19 o 
  -8   6   3       11.33        9.50      6.90 o 
  -7   6   3      193.21      193.96     20.56 o 
  -6   6   3       23.64       30.37      6.03 o 
  -5   6   3       61.56       65.03      5.96 o 
  -4   6   3       86.09       76.44      4.20 o 
  -3   6   3      187.80      174.84      5.21 o 
  -2   6   3     5171.77     5601.09     78.43 o 
  -1   6   3        5.56        8.76      3.81 o 
   0   6   3        7.59        7.25      1.99 o 
   1   6   3      174.67      185.79      4.98 o 
   2   6   3     1127.18     1076.28     22.84 o 
   3   6   3      565.08      551.17     15.62 o 
   4   6   3      187.29      167.21      9.28 o 
   5   6   3        0.03        2.84      3.41 o 
   6   6   3       20.49       15.57      5.47 o 
   7   6   3       34.35       44.01      7.48 o 
   8   6   3       49.75       32.81     16.13 o 
  -8   7   3       36.20       29.57      8.24 o 
  -7   7   3       86.77       71.70     10.85 o 
  -6   7   3     1158.89     1059.71     23.59 o 
  -5   7   3     1196.27     1159.41     25.16 o 
  -4   7   3      566.73      494.24     20.55 o 
  -3   7   3      930.33      957.02     15.27 o 
  -2   7   3      148.12      134.18     13.28 o 
  -1   7   3     4305.56     4682.16     66.38 o 
   0   7   3     1725.21     1614.81     20.74 o 
   1   7   3     1809.32     1632.10     35.57 o 
   2   7   3     2206.25     2120.36     39.81 o 
   3   7   3       15.90       25.04      3.72 o 
   4   7   3     1552.28     1397.75     28.24 o 
   5   7   3      443.83      403.32     14.87 o 
   6   7   3      316.20      254.65     12.65 o 
   7   7   3      166.59      168.11     11.29 o 
   8   7   3        0.13        6.81     12.86 o 
  -8   8   3       73.69       91.04     10.14 o 
  -7   8   3      256.33      278.16     13.28 o 
  -6   8   3      163.59      164.77      9.77 o 
  -5   8   3        8.22       11.52      4.50 o 
  -4   8   3     1263.37     1158.51     22.39 o 
  -3   8   3     1350.95     1267.60     19.18 o 
  -2   8   3       91.69      116.31      6.55 o 
  -1   8   3      333.81      338.02      5.84 o 
   0   8   3        0.53        0.87      1.40 o 
   1   8   3      264.52      282.81      6.59 o 
   2   8   3     1170.11     1091.06     17.41 o 
   3   8   3     2830.55     2881.95     45.48 o 
   4   8   3      431.59      354.14     11.53 o 
   5   8   3       31.39       41.60      5.78 o 
   6   8   3      193.54      188.60     13.83 o 
   7   8   3       66.00       58.02      8.11 o 
   8   8   3       18.27       46.52     16.87 o 
  -8   9   3       23.18       31.34      8.13 o 
  -7   9   3       20.57       17.53      6.94 o 
  -6   9   3      270.44      260.06     10.59 o 
  -5   9   3       12.73        8.92      4.56 o 
  -4   9   3        2.18        2.79      4.35 o 
  -3   9   3     1045.14     1039.63     20.22 o 
  -2   9   3        7.64       23.58      5.68 o 
  -1   9   3     4307.51     4245.83     54.27 o 
   0   9   3      135.33      127.48      3.70 o 
   1   9   3       71.66       77.30      4.63 o 
   2   9   3      677.89      653.33     12.27 o 
   3   9   3        7.03        6.15      5.15 o 
   4   9   3      417.89      375.26     12.21 o 
   5   9   3       65.20       57.05      6.71 o 
   6   9   3        0.61        0.00      5.31 o 
   7   9   3       81.67       72.49     16.27 o 
   8   9   3        0.01       19.58     18.46 o 
  -8  10   3      180.64      155.55     12.46 o 
  -7  10   3      569.38      526.92     27.11 o 
  -6  10   3      358.37      309.59     12.88 o 
  -5  10   3       13.72       17.89      5.13 o 
  -4  10   3      500.95      431.48     12.47 o 
  -3  10   3     1787.84     1752.67     35.06 o 
  -2  10   3     4195.91     4326.53     63.52 o 
  -1  10   3     1625.80     1691.56     21.21 o 
   0  10   3      248.38      299.74      5.52 o 
   1  10   3       15.01       14.57      2.02 o 
   2  10   3     1811.73     1759.62     26.36 o 
   3  10   3     2389.91     2269.57     38.01 o 
   4  10   3      813.98      746.71     18.17 o 
   5  10   3       13.24       10.67      5.06 o 
   6  10   3      122.19      141.22     10.35 o 
   7  10   3      166.26      181.53     14.85 o 
   8  10   3      128.07      144.22     12.83 o 
  -8  11   3        0.15        0.00      7.64 o 
  -7  11   3        8.70       15.08      6.94 o 
  -6  11   3       10.34        7.05      5.97 o 
  -5  11   3      626.00      651.78     15.58 o 
  -4  11   3      251.97      252.96      9.04 o 
  -3  11   3      568.66      526.27     12.33 o 
  -2  11   3      562.68      571.95     16.26 o 
  -1  11   3       32.29       29.84      2.44 o 
   0  11   3      264.95      243.82      7.06 o 
   1  11   3      728.59      680.40     10.54 o 
   2  11   3      223.77      178.47      5.73 o 
   3  11   3      317.60      278.30     12.38 o 
   4  11   3       14.44       28.12      5.40 o 
   5  11   3       89.15       90.53      7.97 o 
   6  11   3       46.01       56.92     13.70 o 
   7  11   3        4.45        4.10      7.25 o 
   8  11   3        5.78        5.23      8.64 o 
  -8  12   3       30.15       28.00      9.13 o 
  -7  12   3       71.04       72.80      9.35 o 
  -6  12   3        2.77        4.93      5.95 o 
  -5  12   3       46.05       49.28      6.13 o 
  -4  12   3       96.77       92.26      6.48 o 
  -3  12   3      870.98      824.55     16.60 o 
  -2  12   3     2389.62     2284.28     33.75 o 
  -1  12   3      152.41      151.58      5.94 o 
   0  12   3      234.05      220.73      7.97 o 
   1  12   3     1321.56     1267.18     16.74 o 
   2  12   3      801.32      805.34     15.65 o 
   3  12   3     1223.69     1077.24     19.33 o 
   4  12   3        3.73       10.01      4.16 o 
   5  12   3        3.64        0.36      5.58 o 
   6  12   3        0.07        1.15      6.27 o 
   7  12   3       65.90       94.36     10.53 o 
  -7  13   3       68.04       75.39      9.51 o 
  -6  13   3      366.47      351.85     14.60 o 
  -5  13   3      353.21      366.23     13.79 o 
  -4  13   3      288.69      340.81     11.20 o 
  -3  13   3       12.15       20.63      4.30 o 
  -2  13   3      841.82      790.08     15.86 o 
  -1  13   3     1984.83     1840.47     26.23 o 
   0  13   3     1698.72     1540.62     21.50 o 
   1  13   3     2199.29     2103.51     25.76 o 
   2  13   3     1177.78     1084.44     18.88 o 
   3  13   3      132.60      132.68      6.83 o 
   4  13   3      689.13      614.99     16.91 o 
   5  13   3      675.61      636.66     18.53 o 
   6  13   3      150.24      148.85     11.06 o 
   7  13   3       40.16       51.58      9.52 o 
  -7  14   3        4.62        1.54      8.13 o 
  -6  14   3       60.84       63.04     11.28 o 
  -5  14   3        9.28        3.57      5.72 o 
  -4  14   3      502.49      512.60     22.19 o 
  -3  14   3      102.45      108.12      7.00 o 
  -2  14   3       23.26       19.70      4.22 o 
  -1  14   3        0.41        3.47      2.99 o 
   0  14   3       81.52       72.91      5.18 o 
   1  14   3       46.26       53.45      3.77 o 
   2  14   3      103.28       87.79      5.52 o 
   3  14   3       16.68        9.92      3.44 o 
   4  14   3       20.98       38.22      6.92 o 
   5  14   3        1.01        1.84      5.80 o 
   6  14   3       62.14       81.97      9.67 o 
   7  14   3       15.43       15.27      9.59 o 
  -7  15   3       24.00       24.65      8.72 o 
  -6  15   3      123.37      132.55     11.67 o 
  -5  15   3      126.63      130.38     10.18 o 
  -4  15   3      654.15      584.24     17.82 o 
  -3  15   3     1225.35     1215.22     37.41 o 
  -2  15   3       45.24       42.39      5.15 o 
  -1  15   3     1397.70     1217.76     20.08 o 
   0  15   3      827.66      790.29     14.84 o 
   1  15   3      136.14      151.31      5.46 o 
   2  15   3       33.65       28.78      4.34 o 
   3  15   3        0.10        0.00      3.31 o 
   4  15   3      209.45      180.05     11.81 o 
   5  15   3       24.53       23.22      7.14 o 
   6  15   3       58.74       66.51      9.58 o 
   7  15   3       27.70       24.00      8.39 o 
  -7  16   3       31.51       36.39      8.29 o 
  -6  16   3       23.99       18.89      7.66 o 
  -5  16   3       45.61       23.74      7.20 o 
  -4  16   3      226.58      221.45     14.71 o 
  -3  16   3      168.29      181.80      8.92 o 
  -2  16   3       49.23       58.27      5.70 o 
  -1  16   3      310.77      313.90      9.47 o 
   0  16   3       17.98       25.89      4.20 o 
   1  16   3       17.45       26.70      3.67 o 
   2  16   3       74.56       85.77      6.00 o 
   3  16   3      145.03      123.45      8.47 o 
   4  16   3       93.00       79.05      8.31 o 
   5  16   3       10.32       10.35      6.91 o 
   6  16   3       31.37       34.43      8.68 o 
  -6  17   3        0.71        1.14      7.08 o 
  -5  17   3       55.91       57.72      9.03 o 
  -4  17   3       31.47       43.78      7.68 o 
  -3  17   3       10.45        6.74      4.79 o 
  -2  17   3       80.40       76.28      6.65 o 
  -1  17   3       33.31       40.52      6.70 o 
   0  17   3       75.31       77.12      5.87 o 
   1  17   3       86.28       81.04      7.52 o 
   2  17   3       34.09       31.87      5.04 o 
   3  17   3        1.91        0.00      4.68 o 
   4  17   3        0.89        3.35      6.12 o 
   5  17   3        9.04       17.33      7.60 o 
   6  17   3        1.82        2.67      7.46 o 
  -6  18   3        0.61        0.00      7.29 o 
  -5  18   3       12.28       10.58      7.22 o 
  -4  18   3       37.38       35.69      9.62 o 
  -3  18   3      150.76      153.63      9.18 o 
  -2  18   3      760.28      683.68     19.55 o 
  -1  18   3      288.19      334.86     21.97 o 
   0  18   3       83.07       65.64      6.25 o 
   1  18   3      487.76      483.15     20.22 o 
   2  18   3      117.16      126.71      8.44 o 
   3  18   3      178.70      155.76     12.66 o 
   4  18   3      155.40      156.94     10.57 o 
   5  18   3      104.79      117.15     10.85 o 
   6  18   3        0.10        0.00      8.21 o 
  -6  19   3       46.40       56.08      9.11 o 
  -5  19   3       56.38       78.41      9.95 o 
  -4  19   3       75.14       85.97      9.37 o 
  -3  19   3        0.20        0.02      5.82 o 
  -2  19   3        9.45        8.74      5.68 o 
  -1  19   3      103.76       82.26      6.34 o 
   0  19   3      155.59      193.88     25.07 o 
   1  19   3      156.99      193.26     12.75 o 
   2  19   3       41.33       33.01     11.39 o 
   3  19   3        7.93       11.89      6.29 o 
   4  19   3       37.21       23.47      9.14 o 
   5  19   3       94.50      108.49     10.65 o 
  -5  20   3        0.01        0.00      6.75 o 
  -4  20   3       17.94       27.77      7.83 o 
  -3  20   3        6.86       11.97      7.52 o 
  -2  20   3       18.66       14.59      6.06 o 
  -1  20   3        1.13        1.30      4.83 o 
   0  20   3        0.49        1.89      6.00 o 
   1  20   3       34.21       24.39     10.72 o 
   2  20   3        5.38        2.16     10.33 o 
   3  20   3        2.33        3.08     10.60 o 
   4  20   3        0.01        0.00      9.71 o 
   5  20   3        0.47        0.00      7.32 o 
  -5  21   3       17.16       17.23      8.08 o 
  -4  21   3       48.87       63.06      9.48 o 
  -3  21   3       22.65       25.66      7.93 o 
  -2  21   3        2.26        2.05      5.41 o 
  -1  21   3      150.56      140.81     10.21 o 
   0  21   3       83.23      147.66     24.70 o 
   1  21   3       26.12       25.15     12.01 o 
   2  21   3        0.22        0.00      9.82 o 
   3  21   3       10.20        9.15     16.97 o 
   4  21   3        4.02        0.00      6.82 o 
   5  21   3       15.73       34.35      8.57 o 
  -4  22   3       22.75       28.87      8.46 o 
  -3  22   3       77.55       70.73      9.40 o 
  -2  22   3       84.26       34.85      8.01 o 
  -1  22   3       81.20       75.53      9.84 o 
   0  22   3        0.01        3.27     20.46 o 
   1  22   3       98.04      106.97     17.01 o 
   2  22   3      111.21      105.21     17.67 o 
   3  22   3       19.03       13.64     27.59 o 
   4  22   3       36.20       41.83     16.87 o 
  -4  23   3        4.91        9.68      8.50 o 
  -3  23   3        1.82       11.31      8.18 o 
  -2  23   3        0.19        3.62      5.70 o 
  -1  23   3        1.30        9.88     15.85 o 
   0  23   3        4.88        4.80     12.01 o 
   1  23   3        2.14        0.00     10.51 o 
   2  23   3        6.43        0.00     16.36 o 
   3  23   3        0.25        0.00     11.65 o 
  -3  24   3       64.40       85.59     10.57 o 
  -1  24   3       46.64       69.54     24.05 o 
   0  24   3        0.31       15.57     18.83 o 
   1  24   3       26.24       35.70     14.44 o 
   2  24   3       57.65       71.26     31.74 o 
   0  25   3       46.82       78.12     25.92 o 
   1  25   3       11.82       29.43     14.90 o 
  -8   0   4      329.82      296.44     34.77 o 
  -7   0   4      129.23      129.86     10.61 o 
  -6   0   4      743.68      769.98     19.93 o 
  -5   0   4     1329.61     1253.44     25.87 o 
  -4   0   4     5053.67     5585.63     89.64 o 
  -3   0   4    13905.96    14855.17    226.27 o 
  -2   0   4      199.49      168.54      6.03 o 
  -1   0   4    45006.89    48168.82    721.38 o 
   0   0   4    85385.84    91318.27   1804.79 o 
   1   0   4      188.43      236.49      8.47 o 
   2   0   4    13018.37    13066.00    206.55 o 
   3   0   4     1972.26     2018.32     37.06 o 
   4   0   4       95.14      106.80      6.81 o 
   5   0   4      172.30      216.71     13.53 o 
   6   0   4      116.22      125.29     16.87 o 
   7   0   4      583.35      488.29     31.23 o 
   8   0   4       31.30       55.19     16.50 o 
  -8   1   4        0.62        0.00     16.27 o 
  -7   1   4      118.54       95.38      6.49 o 
  -6   1   4       85.29       87.46      6.24 o 
  -5   1   4      291.86      256.39      7.11 o 
  -4   1   4      612.09      529.13      9.98 o 
  -3   1   4       11.10       12.95      2.02 o 
  -2   1   4     4274.93     4622.16     51.45 o 
  -1   1   4     6823.84     7540.47     81.87 o 
   0   1   4     3651.99     3907.39     62.47 o 
   1   1   4        2.55        9.49      1.62 o 
   2   1   4     1951.66     2127.54     26.56 o 
   3   1   4      493.71      496.35      9.09 o 
   4   1   4      767.74      876.37     14.39 o 
   5   1   4      366.64      335.84     10.95 o 
   6   1   4      125.76      137.11     11.96 o 
   7   1   4        0.98        3.50      8.00 o 
   8   1   4       46.58       47.72     11.33 o 
  -9   2   4       13.07        0.00     19.86 o 
  -8   2   4      226.90      207.83     12.31 o 
  -7   2   4      160.34      157.11      9.71 o 
  -6   2   4       97.31       93.32      5.51 o 
  -5   2   4      114.03      132.35      5.15 o 
  -4   2   4      314.94      289.11      6.54 o 
  -3   2   4     2844.59     2685.04     31.72 o 
  -2   2   4      597.94      593.81      8.67 o 
  -1   2   4     1188.53     1492.47     20.25 o 
   0   2   4     4145.17     4579.33     63.71 o 
   1   2   4     4673.48     5522.17     69.05 o 
   2   2   4     2297.47     2427.01     32.76 o 
   3   2   4      799.48      832.36     12.89 o 
   4   2   4        9.90       15.34      2.85 o 
   5   2   4       18.37       18.34      4.38 o 
   6   2   4        7.05        7.49      7.74 o 
   7   2   4       77.49       71.84     11.40 o 
   8   2   4       23.23       14.19      9.56 o 
  -9   3   4       25.11       52.02     23.03 o 
  -8   3   4       33.19       45.05      8.17 o 
  -7   3   4      472.11      480.06     18.94 o 
  -6   3   4     1179.37     1120.28     23.59 o 
  -5   3   4     2908.99     2825.94     35.26 o 
  -4   3   4     3795.98     3648.07     42.96 o 
  -3   3   4      609.11      549.65      8.74 o 
  -2   3   4    13731.28    14735.80    158.06 o 
  -1   3   4     5872.24     6293.38     76.48 o 
   0   3   4     2095.69     2386.05     30.89 o 
   1   3   4     1468.16     1560.11     24.02 o 
   2   3   4      372.48      396.48      9.55 o 
   3   3   4     1183.72     1156.54     17.05 o 
   4   3   4     1167.36     1162.70     22.28 o 
   5   3   4      172.54      172.07      8.49 o 
   6   3   4      378.31      301.44     12.00 o 
   7   3   4       16.84       30.51     10.72 o 
   8   3   4      144.12      136.50     15.06 o 
  -9   4   4        4.48        8.53      9.09 o 
  -8   4   4        7.38        7.76      8.39 o 
  -7   4   4       70.84       70.92      8.37 o 
  -6   4   4       41.95       49.68      6.53 o 
  -5   4   4        0.32        0.00      2.28 o 
  -4   4   4      718.75      740.86     12.29 o 
  -3   4   4      608.40      584.61      9.08 o 
  -2   4   4      415.19      418.54      6.65 o 
  -1   4   4       32.48       39.67      2.18 o 
   0   4   4      554.93      544.30     10.95 o 
   1   4   4       35.54       36.53      3.08 o 
   2   4   4      207.92      226.91      8.17 o 
   3   4   4     1800.99     1798.67     26.22 o 
   4   4   4      796.89      747.57     22.21 o 
   5   4   4      108.32      117.17      7.42 o 
   6   4   4      193.06      197.44     10.19 o 
   7   4   4        5.26        6.25      8.44 o 
   8   4   4        0.64        0.00     10.72 o 
  -8   5   4        6.33        0.00      7.63 o 
  -7   5   4      409.58      425.39     16.35 o 
  -6   5   4      364.25      326.71     12.10 o 
  -5   5   4      367.07      307.75     14.84 o 
  -4   5   4        6.37       11.76      2.20 o 
  -3   5   4      580.85      703.29     10.41 o 
  -2   5   4     7219.21     7715.09    106.46 o 
  -1   5   4     4670.03     4983.14     61.60 o 
   0   5   4       85.93       84.41      3.12 o 
   1   5   4     1422.22     1436.19     20.69 o 
   2   5   4      104.06      114.58      5.51 o 
   3   5   4     3498.08     3561.25     61.20 o 
   4   5   4      607.27      599.61     14.79 o 
   5   5   4      346.36      313.77     11.39 o 
   6   5   4      179.21      169.68      9.77 o 
   7   5   4        4.90       15.83      8.65 o 
   8   5   4       57.95       65.93     12.48 o 
  -8   6   4      168.92      159.96     12.95 o 
  -7   6   4      253.89      247.60     12.19 o 
  -6   6   4       15.55       15.83      5.70 o 
  -5   6   4      301.56      315.73     11.04 o 
  -4   6   4     2667.25     2399.04     53.05 o 
  -3   6   4    10504.06    10607.27    115.36 o 
  -2   6   4      971.00     1022.18     18.50 o 
  -1   6   4      904.16      900.26     16.48 o 
   0   6   4      203.35      205.19      4.93 o 
   1   6   4      973.00      979.18     15.39 o 
   2   6   4     6553.35     7051.89     99.57 o 
   3   6   4     2350.24     2459.62     39.62 o 
   4   6   4      298.00      264.91     10.99 o 
   5   6   4      224.08      242.63     10.39 o 
   6   6   4      229.61      233.14     11.42 o 
   7   6   4      320.88      236.20     32.49 o 
   8   6   4       92.16       75.81     28.81 o 
  -8   7   4       10.11       15.02      7.39 o 
  -7   7   4       10.61        4.65      6.13 o 
  -6   7   4        6.27       12.49      5.32 o 
  -5   7   4      705.37      669.71     18.06 o 
  -4   7   4        2.71        6.04      3.64 o 
  -3   7   4      132.22      130.16      6.41 o 
  -2   7   4     1279.65     1389.93     23.81 o 
  -1   7   4       16.97       18.44      2.84 o 
   0   7   4      412.60      429.30      7.87 o 
   1   7   4       40.39       40.89      2.77 o 
   2   7   4      409.87      441.36     11.26 o 
   3   7   4       12.61       25.08      3.99 o 
   4   7   4      162.75      149.15     10.21 o 
   5   7   4      204.37      169.90     12.87 o 
   6   7   4        5.50        9.61      5.14 o 
   7   7   4        0.92        0.00      5.99 o 
   8   7   4        2.92        1.12     13.33 o 
  -8   8   4      223.00      219.17     13.38 o 
  -7   8   4       99.81      113.15     10.79 o 
  -6   8   4       37.46       50.90      7.13 o 
  -5   8   4       69.57       74.31      6.75 o 
  -4   8   4      549.38      482.48     13.02 o 
  -3   8   4     4482.43     4393.81     64.75 o 
  -2   8   4     1646.71     1670.71     28.01 o 
  -1   8   4      445.35      427.64     13.55 o 
   0   8   4     1475.20     1478.32     19.97 o 
   1   8   4       57.87       62.87      3.53 o 
   2   8   4     4464.79     4424.81     65.46 o 
   3   8   4     1230.00     1214.57     27.64 o 
   4   8   4      180.62      189.98     10.81 o 
   5   8   4       10.87        3.84      4.46 o 
   6   8   4       63.78       82.45      9.15 o 
   7   8   4      344.01      352.72     15.35 o 
   8   8   4       50.48       39.62     16.03 o 
  -8   9   4       10.73        0.00      7.22 o 
  -7   9   4      198.59      211.26     27.56 o 
  -6   9   4      609.17      584.37     23.40 o 
  -5   9   4      742.54      670.06     17.08 o 
  -4   9   4      484.82      481.37     13.35 o 
  -3   9   4     1109.00     1086.80     21.10 o 
  -2   9   4     4198.52     4323.75     63.58 o 
  -1   9   4      369.84      342.63      7.20 o 
   0   9   4       94.56       81.95      4.58 o 
   1   9   4      399.15      338.42      7.13 o 
   2   9   4       37.18       50.79      5.66 o 
   3   9   4      467.73      424.77     15.55 o 
   4   9   4     1197.54     1123.39     23.56 o 
   5   9   4      224.36      203.44     10.45 o 
   6   9   4       19.69       15.32      6.18 o 
   7   9   4       10.03        0.95      7.59 o 
   8   9   4       43.88       40.55     15.01 o 
  -8  10   4       40.18       47.99      9.36 o 
  -7  10   4        0.15        0.00      6.47 o 
  -6  10   4      199.98      185.96     10.57 o 
  -5  10   4       24.40       19.21      5.25 o 
  -4  10   4      442.37      429.31     12.77 o 
  -3  10   4       28.55       22.59      4.37 o 
  -2  10   4       78.05       81.28      5.79 o 
  -1  10   4        6.94        8.68      1.61 o 
   0  10   4       68.48       65.23      3.05 o 
   1  10   4        3.48        3.86      1.96 o 
   2  10   4      738.57      729.22     19.24 o 
   3  10   4       52.18       54.00      5.73 o 
   4  10   4      184.80      179.24      9.22 o 
   5  10   4       73.48       75.97      7.70 o 
   6  10   4       91.52      108.15      9.50 o 
   7  10   4       24.70       20.09      9.53 o 
   8  10   4        0.56       43.63     14.08 o 
  -8  11   4        9.71       11.06      8.40 o 
  -7  11   4      354.55      373.77     15.52 o 
  -6  11   4      500.28      485.75     15.99 o 
  -5  11   4      166.32      171.27      9.59 o 
  -4  11   4      201.52      174.93      8.89 o 
  -3  11   4       31.99       27.52      4.95 o 
  -2  11   4     1775.38     1737.87     30.16 o 
  -1  11   4     3841.61     3814.10     51.94 o 
   0  11   4      490.45      450.83      7.43 o 
   1  11   4        4.42        3.64      1.96 o 
   2  11   4       63.86       62.36      8.10 o 
   3  11   4      330.04      326.24     13.06 o 
   4  11   4      355.14      333.15     12.62 o 
   5  11   4      120.04      111.74      8.77 o 
   6  11   4      143.64      154.44     10.89 o 
   7  11   4        0.18        0.00      8.30 o 
  -8  12   4       25.41       21.30      8.26 o 
  -7  12   4       27.81       19.57     10.49 o 
  -6  12   4       17.11       20.83      6.65 o 
  -5  12   4       99.24       96.57      7.45 o 
  -4  12   4      945.72      856.59     23.31 o 
  -3  12   4      839.30      805.74     18.39 o 
  -2  12   4       57.49       55.88      4.98 o 
  -1  12   4        4.27        3.11      2.59 o 
   0  12   4      435.50      424.20      7.49 o 
   1  12   4     1286.23     1173.82     25.64 o 
   2  12   4      305.06      287.28     10.08 o 
   3  12   4     1214.06     1146.82     23.89 o 
   4  12   4      422.60      408.40     17.79 o 
   5  12   4        4.26       24.47      6.30 o 
   6  12   4      203.39      210.19     21.33 o 
   7  12   4       34.57       32.44     10.18 o 
  -7  13   4       28.01       24.21      7.91 o 
  -6  13   4        1.31        2.43      6.10 o 
  -5  13   4       80.97       95.23      7.75 o 
  -4  13   4       76.27       83.62      7.61 o 
  -3  13   4      295.58      284.02      9.80 o 
  -2  13   4       14.76       15.14      3.89 o 
  -1  13   4       20.49       12.01      3.35 o 
   0  13   4       53.78       61.65      3.59 o 
   1  13   4      166.53      178.37      6.64 o 
   2  13   4       34.19       27.83      4.03 o 
   3  13   4       32.98       49.14      7.69 o 
   4  13   4       76.06       86.20      6.71 o 
   5  13   4        3.92        3.17      6.99 o 
   6  13   4       31.20       35.16      7.92 o 
   7  13   4       18.74       30.09      8.58 o 
  -7  14   4       23.94       39.97     10.29 o 
  -6  14   4        9.00        2.60      5.99 o 
  -5  14   4      120.01      116.03      8.50 o 
  -4  14   4      638.92      620.88     15.71 o 
  -3  14   4     1262.36     1133.66     21.58 o 
  -2  14   4      214.74      221.23      8.69 o 
  -1  14   4       16.00       15.53      3.47 o 
   0  14   4      430.73      387.12     11.08 o 
   1  14   4     1534.98     1440.92     22.90 o 
   2  14   4      728.45      663.71     14.18 o 
   3  14   4        2.46        5.44      3.52 o 
   4  14   4       15.32       10.35      4.75 o 
   5  14   4       13.06       12.92      7.29 o 
   6  14   4       44.57       53.25      8.79 o 
   7  14   4       67.77       73.10     12.10 o 
  -7  15   4       15.14       22.11      8.67 o 
  -6  15   4      140.22      130.60     10.86 o 
  -5  15   4      360.18      350.51     21.23 o 
  -4  15   4      217.78      203.24      9.90 o 
  -3  15   4      148.35      145.71      8.20 o 
  -2  15   4       77.14       74.46      6.14 o 
  -1  15   4      752.85      741.86     16.03 o 
   0  15   4      294.15      242.38     19.31 o 
   1  15   4       37.13       33.33      4.24 o 
   2  15   4      121.85      113.87      6.53 o 
   3  15   4       12.17       20.65      4.83 o 
   4  15   4      294.92      302.10     17.98 o 
   5  15   4      237.01      238.57     12.64 o 
   6  15   4        7.83        2.44      6.85 o 
   7  15   4        6.37        0.00      6.72 o 
  -7  16   4        0.13       12.52      8.01 o 
  -6  16   4       38.57       33.60      8.16 o 
  -5  16   4        8.77        7.11      6.50 o 
  -4  16   4        4.10        7.50      5.76 o 
  -3  16   4       16.64        6.05      6.30 o 
  -2  16   4       58.37       45.96      5.76 o 
  -1  16   4       23.81       20.99      4.36 o 
   0  16   4        4.17        3.83      3.02 o 
   1  16   4        2.33        0.00      5.48 o 
   2  16   4      258.66      263.88      9.39 o 
   3  16   4       32.55       48.86      5.83 o 
   4  16   4       71.96       85.64      8.69 o 
   5  16   4        2.28        6.90      7.05 o 
   6  16   4        2.00        2.64      7.31 o 
  -6  17   4      109.84      135.33     12.90 o 
  -5  17   4       57.52       59.97      9.04 o 
  -4  17   4       17.22       14.77      6.02 o 
  -3  17   4        1.79        2.98      4.91 o 
  -2  17   4      585.79      561.20     16.37 o 
  -1  17   4      643.61      611.53     14.08 o 
   0  17   4     1071.15      943.88     35.47 o 
   1  17   4      192.73      182.04     12.30 o 
   2  17   4       71.15       89.02      6.54 o 
   3  17   4      143.90      162.66      9.60 o 
   4  17   4      396.95      367.96     14.58 o 
   5  17   4      164.84      160.28     11.67 o 
   6  17   4       61.03       49.94      9.20 o 
  -6  18   4        2.50        0.00      7.07 o 
  -5  18   4       29.82       36.97      8.24 o 
  -4  18   4      310.33      327.91     14.50 o 
  -3  18   4       63.44       62.17      7.27 o 
  -2  18   4       85.76      104.12      9.19 o 
  -1  18   4       23.75       25.26      5.17 o 
   0  18   4      238.84      247.16     12.42 o 
   1  18   4      309.27      288.21     15.23 o 
   2  18   4      106.30      103.76     11.10 o 
   3  18   4       29.99       35.66      6.83 o 
   4  18   4       18.89        9.10      7.64 o 
   5  18   4       28.81       40.45      8.56 o 
   6  18   4       74.16       84.51     17.32 o 
  -6  19   4        8.78        8.20      9.42 o 
  -5  19   4        3.90        0.00      7.10 o 
  -4  19   4        9.31        0.00      6.95 o 
  -3  19   4        0.29        8.83      6.04 o 
  -2  19   4       35.65       26.90      5.68 o 
  -1  19   4       82.43       75.19      6.92 o 
   0  19   4      267.50      279.04     12.43 o 
   1  19   4      108.06      104.54     10.67 o 
   2  19   4        0.33        3.82     10.72 o 
   3  19   4       86.29       70.27     15.12 o 
   4  19   4       19.47       15.31      8.01 o 
   5  19   4        0.63        0.00      7.37 o 
  -5  20   4       10.57        6.61      7.88 o 
  -4  20   4      119.01      140.46     11.49 o 
  -3  20   4      188.41      181.71     10.84 o 
  -2  20   4      133.24      134.37      9.27 o 
  -1  20   4      179.81      130.65     23.45 o 
   0  20   4        0.65        0.00      5.96 o 
   1  20   4      203.67      230.15     14.58 o 
   2  20   4      136.18      125.59     17.67 o 
   3  20   4       59.15       51.44     32.07 o 
   4  20   4        4.32        0.00      7.20 o 
   5  20   4        3.31        3.55      7.23 o 
  -5  21   4       16.26       37.88      8.55 o 
  -4  21   4        0.03        0.00      7.07 o 
  -3  21   4       14.40       31.51      8.49 o 
  -2  21   4       24.16       14.02      6.39 o 
  -1  21   4       43.09       18.01     13.08 o 
   0  21   4       41.42       53.04      8.15 o 
   1  21   4        8.87        3.99     11.17 o 
   2  21   4        3.84       12.01     11.17 o 
   3  21   4        0.38        0.00     10.74 o 
   4  21   4       12.40       17.81     13.79 o 
  -4  22   4        6.81       19.35      8.23 o 
  -3  22   4       28.63       22.03      7.99 o 
  -2  22   4       22.04       16.24      7.17 o 
  -1  22   4       35.38       37.63     10.64 o 
   0  22   4        2.29        5.48     10.79 o 
   1  22   4      119.30      143.30     19.18 o 
   2  22   4       48.75       54.94     15.20 o 
   3  22   4        7.61       15.72     13.04 o 
   4  22   4        9.12        4.46     18.36 o 
  -3  23   4        2.23        3.18      7.62 o 
  -2  23   4       38.55       30.07     12.58 o 
  -1  23   4      133.47      152.50     13.07 o 
   0  23   4       87.59       39.48     40.13 o 
   1  23   4        2.16        0.00     11.10 o 
   2  23   4        3.51       24.10     17.85 o 
   3  23   4       25.85       35.09     16.45 o 
  -2  24   4        0.24        2.67      9.38 o 
  -1  24   4        0.10        1.21     17.06 o 
   0  24   4        2.57        6.90     11.55 o 
   1  24   4        8.48        0.00     11.71 o 
   2  24   4        4.28        5.48     18.92 o 
  -1  25   4       19.01       46.61     22.84 o 
   0  25   4       27.60       39.99     25.08 o 
   1  25   4       13.67       10.45     14.22 o 
  -9   1   5        3.49        5.92     14.78 o 
  -8   1   5      143.84      205.64     21.49 o 
  -7   1   5       79.08       90.12      8.13 o 
  -6   1   5       11.59       14.91      3.55 o 
  -5   1   5      769.65      661.20     12.30 o 
  -4   1   5      833.45      739.61     11.80 o 
  -3   1   5     4285.43     4559.45     51.86 o 
  -2   1   5     6034.80     6516.66     71.82 o 
  -1   1   5      162.22      160.70      6.04 o 
   0   1   5     3388.40     3654.82     59.34 o 
   1   1   5     1618.41     1786.65     27.59 o 
   2   1   5     1826.02     1741.03     24.91 o 
   3   1   5     2288.52     2442.86     31.17 o 
   4   1   5      225.81      241.93      8.62 o 
   5   1   5     1368.83     1277.73     28.79 o 
   6   1   5      384.36      361.44     18.39 o 
   7   1   5       52.94       49.24     11.07 o 
   8   1   5       88.81       86.72     13.66 o 
  -9   2   5       89.09       94.06     28.62 o 
  -8   2   5      119.39      117.25     18.75 o 
  -7   2   5        1.23        0.00      5.11 o 
  -6   2   5       66.72       70.52      6.76 o 
  -5   2   5      873.32      813.59     13.45 o 
  -4   2   5     6352.38     6712.53     75.51 o 
  -3   2   5     6786.35     7125.34     78.87 o 
  -2   2   5      396.73      335.05      8.17 o 
  -1   2   5     1378.51     1558.35     23.65 o 
   0   2   5        9.60       15.06      2.89 o 
   1   2   5     8282.60     9122.67    124.97 o 
   2   2   5      900.38     1023.97     16.24 o 
   3   2   5       74.92       84.63      3.84 o 
   4   2   5      194.16      208.83      7.22 o 
   5   2   5      309.86      369.92     12.11 o 
   6   2   5      511.73      492.76     26.94 o 
   7   2   5      229.46      213.56     21.49 o 
   8   2   5        0.09       13.38      9.52 o 
  -8   3   5       10.46        0.00      9.10 o 
  -7   3   5      106.48      101.37      8.63 o 
  -6   3   5        0.41        0.00      4.21 o 
  -5   3   5       57.74       52.10      3.80 o 
  -4   3   5      369.28      383.13      7.85 o 
  -3   3   5      175.02      169.98      4.69 o 
  -2   3   5      146.99      163.32      4.12 o 
  -1   3   5        3.46       15.15      3.17 o 
   0   3   5     4307.87     4580.12     64.60 o 
   1   3   5       34.64       47.67      3.19 o 
   2   3   5       18.80       14.87      2.23 o 
   3   3   5      141.12      139.31      5.33 o 
   4   3   5      238.44      233.42      9.03 o 
   5   3   5       34.37       24.40      4.99 o 
   6   3   5       21.58       23.00     11.79 o 
   7   3   5       95.27      113.95     15.61 o 
   8   3   5       26.86       33.82     10.74 o 
  -8   4   5       68.88       76.68      9.36 o 
  -7   4   5        3.77        5.35      5.78 o 
  -6   4   5       61.61       66.71      6.96 o 
  -5   4   5      123.49      135.22      7.59 o 
  -4   4   5     2829.87     2757.12     33.62 o 
  -3   4   5     3600.16     3608.37     41.85 o 
  -2   4   5      406.54      466.55      7.77 o 
  -1   4   5     2347.98     2647.70     34.65 o 
   0   4   5      908.34      964.36     19.03 o 
   1   4   5     3017.57     3067.25     40.64 o 
   2   4   5      686.46      733.15     19.78 o 
   3   4   5        0.54        2.44      2.95 o 
   4   4   5      112.94      123.06      7.02 o 
   5   4   5        4.41        2.22      4.00 o 
   6   4   5      763.13      686.06     21.03 o 
   7   4   5      249.47      269.88     17.73 o 
   8   4   5        0.99       20.90     10.40 o 
  -8   5   5       99.79      135.02     13.40 o 
  -7   5   5      269.99      255.73     12.27 o 
  -6   5   5       98.30       68.85      7.10 o 
  -5   5   5      194.94      189.72      9.44 o 
  -4   5   5       57.07       52.56      5.06 o 
  -3   5   5     4520.09     5017.06     56.65 o 
  -2   5   5     7205.55     7635.67     93.42 o 
  -1   5   5     1888.13     1980.84     26.96 o 
   0   5   5      180.89      183.54      5.70 o 
   1   5   5      568.61      546.86     10.12 o 
   2   5   5     1128.28     1206.82     35.60 o 
   3   5   5     2086.95     2243.43     36.97 o 
   4   5   5      774.32      769.62     17.65 o 
   5   5   5       79.98       84.03      7.77 o 
   6   5   5        0.87        6.42      5.45 o 
   7   5   5       30.81       70.87     11.93 o 
   8   5   5       50.68       75.01     13.18 o 
  -8   6   5       66.37       54.95      9.74 o 
  -7   6   5       15.14       15.50      6.43 o 
  -6   6   5      195.87      211.86     15.38 o 
  -5   6   5       46.13       47.62      5.67 o 
  -4   6   5       62.05       52.82      5.08 o 
  -3   6   5      401.02      410.09      7.19 o 
  -2   6   5        1.60        7.45      3.54 o 
  -1   6   5       89.04       93.66      3.61 o 
   0   6   5       24.83       21.39      2.38 o 
   1   6   5     1147.36     1133.66     17.71 o 
   2   6   5     2111.07     2147.72     34.96 o 
   3   6   5        7.22        5.21      2.79 o 
   4   6   5        0.09        0.45      4.45 o 
   5   6   5        0.44        1.92      4.63 o 
   6   6   5        0.95        1.44      5.16 o 
   7   6   5       99.06      112.15     24.89 o 
   8   6   5        1.49        0.70      9.54 o 
  -8   7   5      187.61      201.06     14.25 o 
  -7   7   5      331.45      344.43     14.12 o 
  -6   7   5      308.53      309.70     12.37 o 
  -5   7   5      692.97      642.25     16.45 o 
  -4   7   5      113.95      128.86      7.22 o 
  -3   7   5     4221.03     4318.53     63.88 o 
  -2   7   5     9144.26     9698.08    133.79 o 
  -1   7   5     2449.88     2549.93     34.10 o 
   0   7   5     1437.71     1389.79     19.16 o 
   1   7   5      416.68      434.40      9.09 o 
   2   7   5     1273.10     1248.80     23.07 o 
   3   7   5     1587.59     1459.30     26.93 o 
   4   7   5      189.13      179.29      9.85 o 
   5   7   5      473.30      423.85     14.00 o 
   6   7   5       79.69       73.26     10.01 o 
   7   7   5      160.45      194.88     16.12 o 
   8   7   5       75.43       72.71     19.30 o 
  -8   8   5        2.43        8.82      8.16 o 
  -7   8   5        8.16        6.92      6.41 o 
  -6   8   5        3.24        0.00      4.94 o 
  -5   8   5      212.40      208.52      9.78 o 
  -4   8   5     1294.48     1157.11     26.52 o 
  -3   8   5      424.98      421.12     14.05 o 
  -2   8   5       83.84       80.58      5.42 o 
  -1   8   5      716.56      692.28     14.91 o 
   0   8   5     3116.94     3195.62     39.06 o 
   1   8   5      555.92      600.61     11.56 o 
   2   8   5      109.73      118.71      6.57 o 
   3   8   5       15.73       17.08      6.50 o 
   4   8   5       34.44       31.58      5.31 o 
   5   8   5      165.47      167.09     12.09 o 
   6   8   5      198.86      198.73     12.08 o 
   7   8   5       28.71       10.82      6.95 o 
   8   8   5        0.18        1.49     12.21 o 
  -8   9   5       45.23       38.68      8.85 o 
  -7   9   5      112.33      126.90     11.55 o 
  -6   9   5       49.91       45.17      8.87 o 
  -5   9   5      101.06       69.20      6.94 o 
  -4   9   5       82.01       97.66      6.96 o 
  -3   9   5      293.44      267.51     11.84 o 
  -2   9   5      183.34      180.07      9.22 o 
  -1   9   5       22.43       21.68      1.95 o 
   0   9   5     2481.10     2506.04     31.87 o 
   1   9   5      219.87      219.15      6.65 o 
   2   9   5     1855.43     1797.92     31.25 o 
   3   9   5      408.14      394.03     11.98 o 
   4   9   5       66.88       74.76      6.94 o 
   5   9   5      116.23      114.99     10.56 o 
   6   9   5       57.08       51.46     19.64 o 
   7   9   5       24.77       45.61      9.02 o 
   8   9   5        6.21       16.97     12.86 o 
  -8  10   5       58.71       82.37     10.69 o 
  -7  10   5        0.76        0.00      7.07 o 
  -6  10   5       28.80       42.99      7.14 o 
  -5  10   5      280.27      275.63     16.37 o 
  -4  10   5     1765.82     1696.84     31.35 o 
  -3  10   5     1897.96     1800.70     31.70 o 
  -2  10   5      308.55      317.03     17.29 o 
  -1  10   5      208.89      195.09      8.22 o 
   0  10   5       81.98       67.43      4.91 o 
   1  10   5     1852.32     1780.38     30.16 o 
   2  10   5     1078.86      984.10     22.52 o 
   3  10   5       19.07       11.80      4.29 o 
   4  10   5        1.01        0.59      3.88 o 
   5  10   5       99.81      105.12     11.49 o 
   6  10   5      182.01      183.71     11.61 o 
   7  10   5      130.54      129.43     16.32 o 
  -8  11   5        5.22       10.52      8.18 o 
  -7  11   5       17.79       15.32      7.01 o 
  -6  11   5      183.73      177.99     10.73 o 
  -5  11   5      180.74      142.03      9.14 o 
  -4  11   5       35.39       49.52      7.84 o 
  -3  11   5      119.83      121.27      7.65 o 
  -2  11   5     2233.58     2202.75     36.94 o 
  -1  11   5     1841.16     1869.99     32.22 o 
   0  11   5       31.54       32.63      2.69 o 
   1  11   5      269.69      270.65      9.92 o 
   2  11   5       29.24       32.57      4.77 o 
   3  11   5      124.63      136.35     13.88 o 
   4  11   5      249.28      221.29     10.66 o 
   5  11   5       49.87       50.02      7.45 o 
   6  11   5        2.60        9.43      6.87 o 
   7  11   5        1.08        0.00      8.63 o 
  -7  12   5        7.41        2.16      8.18 o 
  -6  12   5       59.25       71.57      8.26 o 
  -5  12   5       92.69       95.73      8.31 o 
  -4  12   5      235.38      209.30     10.19 o 
  -3  12   5      314.50      333.80     16.24 o 
  -2  12   5       52.55       59.47      5.96 o 
  -1  12   5       29.93       24.58      4.74 o 
   0  12   5       94.19       88.99      4.56 o 
   1  12   5     1754.86     1658.32     26.50 o 
   2  12   5      976.30      916.00     38.48 o 
   3  12   5       29.25       26.56      5.52 o 
   4  12   5      172.62      197.12     10.56 o 
   5  12   5        1.39        0.00      5.76 o 
   6  12   5       86.79       97.40     12.30 o 
   7  12   5       95.96      123.72     14.79 o 
  -7  13   5       85.58       98.69     10.42 o 
  -6  13   5      192.80      191.51     13.87 o 
  -5  13   5       38.60       40.61      6.83 o 
  -4  13   5      109.66      130.16      8.80 o 
  -3  13   5      469.76      434.03     16.25 o 
  -2  13   5      811.00      774.29     33.84 o 
  -1  13   5     1565.87     1531.28     29.35 o 
   0  13   5      416.88      373.14     11.88 o 
   1  13   5       14.95       19.31      3.58 o 
   2  13   5      910.29      890.63     35.77 o 
   3  13   5     1136.23     1101.23     36.20 o 
   4  13   5      550.36      559.16     21.65 o 
   5  13   5      137.46      147.68     10.60 o 
   6  13   5        7.03        3.41      8.76 o 
   7  13   5        6.59        5.39      9.55 o 
  -7  14   5        0.74        9.18      7.63 o 
  -6  14   5        2.58        1.69      6.24 o 
  -5  14   5      275.04      283.33     11.74 o 
  -4  14   5      193.25      170.95      9.03 o 
  -3  14   5       31.47       39.47      7.41 o 
  -2  14   5       55.38       44.45      5.32 o 
  -1  14   5      288.99      292.90      9.78 o 
   0  14   5      689.29      692.00     16.36 o 
   1  14   5       28.12       39.61      4.16 o 
   2  14   5      208.48      190.96     11.92 o 
   3  14   5      352.34      293.61     10.17 o 
   4  14   5       10.33        8.30      5.41 o 
   5  14   5       68.30       70.25     10.56 o 
   6  14   5        6.63       10.49      7.39 o 
   7  14   5        1.02        2.75      7.44 o 
  -7  15   5       54.93       69.14     14.43 o 
  -6  15   5       98.25       99.90     10.12 o 
  -5  15   5       50.52       41.59      6.98 o 
  -4  15   5       16.01       21.73      5.51 o 
  -3  15   5       56.29       60.31      7.71 o 
  -2  15   5       76.35       70.05      9.16 o 
  -1  15   5      232.34      223.58      9.02 o 
   0  15   5      391.86      396.61     11.21 o 
   1  15   5       22.26        7.59      5.06 o 
   2  15   5        1.87        1.57      3.95 o 
   3  15   5       75.77       71.36      6.16 o 
   4  15   5       18.85       22.44      5.55 o 
   5  15   5       29.19       34.29      7.62 o 
   6  15   5        7.48        0.00      7.03 o 
  -6  16   5       57.83       50.03     10.02 o 
  -5  16   5      379.33      411.72     16.01 o 
  -4  16   5      780.77      786.07     18.98 o 
  -3  16   5      256.23      241.48     10.37 o 
  -2  16   5      110.59      122.98      8.75 o 
  -1  16   5       37.14       47.42      5.72 o 
   0  16   5      749.11      791.41     25.43 o 
   1  16   5     1270.83     1162.79     90.56 o 
   2  16   5      428.38      406.30     11.52 o 
   3  16   5        0.23        0.00      5.19 o 
   4  16   5       84.58       82.59     14.60 o 
   5  16   5       89.73      109.73     10.13 o 
   6  16   5       58.82       66.92      9.81 o 
  -6  17   5       10.90       22.29      7.86 o 
  -5  17   5        1.89        2.73      6.92 o 
  -4  17   5       21.44       18.51      6.34 o 
  -3  17   5       41.41       41.03      6.32 o 
  -2  17   5       40.74       35.24     10.10 o 
  -1  17   5       31.35       48.92      6.15 o 
   0  17   5       66.78       88.03      8.15 o 
   1  17   5      304.86      226.16     28.72 o 
   2  17   5        1.32        5.94      6.50 o 
   3  17   5       11.83       18.65      5.31 o 
   4  17   5        0.77       11.34      5.18 o 
   5  17   5        2.59        2.34      6.86 o 
   6  17   5        1.81        0.00      7.68 o 
  -6  18   5       13.14       10.90      7.28 o 
  -5  18   5       56.45       75.43      9.67 o 
  -4  18   5       96.71      109.55      9.14 o 
  -3  18   5       35.07       29.23      6.48 o 
  -2  18   5       18.82       13.62      5.49 o 
  -1  18   5      316.24      309.87     14.19 o 
   0  18   5      327.64      326.88     13.39 o 
   1  18   5      347.91      351.76     23.24 o 
   2  18   5       88.53       89.80     10.65 o 
   3  18   5        0.17        5.23     10.40 o 
   4  18   5        8.51        8.92      6.72 o 
   5  18   5       12.05       15.08      8.09 o 
  -5  19   5        6.34        2.06      7.23 o 
  -4  19   5       40.76       54.03      9.09 o 
  -3  19   5       79.03       81.97      8.37 o 
  -2  19   5      107.93      146.85     11.04 o 
  -1  19   5      576.33      619.98     20.72 o 
   0  19   5       65.97       70.65     14.22 o 
   1  19   5       23.41       19.07      7.76 o 
   2  19   5      150.60      159.96     13.44 o 
   3  19   5       85.67       83.03     16.71 o 
   4  19   5       68.08       83.99      9.79 o 
   5  19   5       11.58        6.07      9.47 o 
  -5  20   5        0.91        0.00      7.10 o 
  -4  20   5        0.04        0.95      7.23 o 
  -3  20   5       11.37       24.24      6.86 o 
  -2  20   5        0.52        4.61      5.86 o 
  -1  20   5       14.11       15.31      7.95 o 
   0  20   5       67.00       43.64     19.00 o 
   1  20   5        1.07        4.02      7.73 o 
   2  20   5       13.91       10.05     11.73 o 
   3  20   5        0.25        0.00      9.48 o 
   4  20   5        1.61        0.00     10.88 o 
   5  20   5        9.23        0.00      6.70 o 
  -4  21   5        4.16       20.03      7.86 o 
  -3  21   5       33.09       36.18      7.61 o 
  -2  21   5      148.18      141.69     11.41 o 
  -1  21   5      170.58      197.87     13.64 o 
   0  21   5       24.04       28.19      7.87 o 
   1  21   5        1.89        0.29     10.96 o 
   2  21   5       54.72       70.72     16.43 o 
   3  21   5       80.58       83.63     16.86 o 
   4  21   5       21.55       19.66     27.41 o 
  -4  22   5       20.26       21.59      9.12 o 
  -3  22   5       21.08       39.09      8.82 o 
  -2  22   5        9.54        3.89      8.04 o 
  -1  22   5       20.28       13.45      8.71 o 
   0  22   5       65.20      100.07     15.55 o 
   1  22   5       65.94       73.55     20.09 o 
   2  22   5       14.93        0.00     20.56 o 
   3  22   5        1.51        0.00     13.08 o 
  -3  23   5        0.98        3.67      7.60 o 
  -2  23   5        2.63        7.00      9.03 o 
  -1  23   5        0.97        0.00      6.62 o 
   0  23   5        0.06        3.33     12.75 o 
   1  23   5        9.04        0.00     16.50 o 
   2  23   5        3.93       10.26     13.23 o 
   3  23   5       11.36        3.91     11.97 o 
  -2  24   5        6.23        8.98      9.69 o 
  -1  24   5        0.20       11.64      9.35 o 
   0  24   5       33.57       34.49     15.42 o 
   1  24   5       97.74       93.67     20.51 o 
   2  24   5       62.51       55.67     16.28 o 
  -8   0   6        0.13       20.51     18.08 o 
  -7   0   6        8.80       19.39     15.57 o 
  -6   0   6        6.39        6.91      5.04 o 
  -5   0   6      927.35      943.46     23.72 o 
  -4   0   6     6298.45     6573.57    104.85 o 
  -3   0   6     1055.65     1013.56     33.79 o 
  -2   0   6     5024.55     5422.27     86.14 o 
  -1   0   6    19824.42    21720.75    413.54 o 
   0   0   6     9410.29    10142.09    196.30 o 
   1   0   6     4407.31     4929.83    101.98 o 
   2   0   6        1.51        2.15      4.57 o 
   3   0   6      605.37      522.42     15.33 o 
   4   0   6      324.00      321.74     14.52 o 
   5   0   6     1170.38     1269.94     49.87 o 
   6   0   6     1482.44     1481.92     59.01 o 
   7   0   6        4.16        2.89     12.31 o 
   8   0   6        5.91       30.58     15.10 o 
  -8   1   6       90.61       98.87     17.38 o 
  -7   1   6       10.44        0.57     10.49 o 
  -6   1   6      108.82      103.50     11.13 o 
  -5   1   6        0.38        0.00      2.60 o 
  -4   1   6       13.20       17.72      2.86 o 
  -3   1   6     1858.78     1948.51     24.57 o 
  -2   1   6      287.77      274.49      6.03 o 
  -1   1   6      814.69      740.27     13.61 o 
   0   1   6      377.82      340.99     17.14 o 
   1   1   6     2334.56     2319.26     35.41 o 
   2   1   6      554.92      592.16     11.40 o 
   3   1   6       47.19       49.22      3.45 o 
   4   1   6       23.03       23.48      3.61 o 
   5   1   6       81.33       91.59     10.48 o 
   6   1   6      158.83      175.12     22.56 o 
   7   1   6      172.83      217.80     16.83 o 
   8   1   6        4.75        8.95      9.35 o 
  -8   2   6        0.11        0.00     12.40 o 
  -7   2   6      121.45      124.75      9.02 o 
  -6   2   6       65.74       75.04      6.76 o 
  -5   2   6     1065.68     1042.46     16.19 o 
  -4   2   6     1852.58     1924.33     33.56 o 
  -3   2   6      834.33      858.58     12.85 o 
  -2   2   6      586.91      583.36      9.53 o 
  -1   2   6      102.49      105.24      4.58 o 
   0   2   6     8673.78     9043.39    141.52 o 
   1   2   6     4294.38     4842.95     69.00 o 
   2   2   6      185.47      186.75      5.91 o 
   3   2   6      760.09      727.18     13.61 o 
   4   2   6       25.48       37.67      4.72 o 
   5   2   6      476.02      470.69     29.33 o 
   6   2   6      113.26      138.11     13.41 o 
   7   2   6        3.79        8.77      9.37 o 
   8   2   6       21.97       35.56     11.93 o 
  -8   3   6      457.11      440.98     29.41 o 
  -7   3   6      260.19      238.53     11.55 o 
  -6   3   6      138.25      133.82     15.80 o 
  -5   3   6      818.03      740.69     18.89 o 
  -4   3   6      316.66      310.02      8.24 o 
  -3   3   6     6734.02     7319.96     81.39 o 
  -2   3   6    10216.41    11095.88    120.89 o 
  -1   3   6     1200.24     1237.90     18.46 o 
   0   3   6        6.39        9.18      2.53 o 
   1   3   6      207.81      185.32      9.63 o 
   2   3   6     2850.36     2698.29     37.15 o 
   3   3   6        8.26       10.55      3.30 o 
   4   3   6      290.86      285.04     10.20 o 
   5   3   6      224.02      222.61     10.16 o 
   6   3   6       79.59      128.90     13.28 o 
   7   3   6      281.80      324.45     27.50 o 
   8   3   6       14.15       14.65     10.25 o 
  -8   4   6        6.03       13.43      7.33 o 
  -7   4   6        9.84       15.39      6.02 o 
  -6   4   6       42.28       58.38      6.71 o 
  -5   4   6        0.72        4.68      4.28 o 
  -4   4   6      198.38      198.68      8.15 o 
  -3   4   6     1059.37     1040.48     14.80 o 
  -2   4   6      197.51      200.28      5.84 o 
  -1   4   6       18.36       19.04      2.42 o 
   0   4   6     2115.18     2097.01     32.42 o 
   1   4   6       10.03        6.27      2.03 o 
   2   4   6     1134.13     1128.93     21.12 o 
   3   4   6       98.90      108.94      6.46 o 
   4   4   6       24.80       27.29      4.73 o 
   5   4   6      135.17      161.15      9.24 o 
   6   4   6       75.89       66.12     10.96 o 
   7   4   6       29.11        9.35      9.16 o 
   8   4   6        0.01        0.00      9.26 o 
  -8   5   6      174.22      173.52     12.04 o 
  -7   5   6       17.73       12.97      9.68 o 
  -6   5   6      141.72      144.10      8.96 o 
  -5   5   6      307.02      289.28     11.35 o 
  -4   5   6      190.82      181.81      8.20 o 
  -3   5   6     2833.40     2855.24     34.27 o 
  -2   5   6     1000.21     1090.62     17.06 o 
  -1   5   6      597.75      583.72     10.74 o 
   0   5   6      946.08      941.45     17.03 o 
   1   5   6      101.63       95.91      5.04 o 
   2   5   6    10024.78    10459.07    165.33 o 
   3   5   6      555.15      600.83     20.32 o 
   4   5   6      188.37      203.98      9.23 o 
   5   5   6      405.13      373.11     13.32 o 
   6   5   6       51.77       56.75     10.33 o 
   7   5   6      196.17      203.55     26.15 o 
   8   5   6       21.27       17.86     10.39 o 
  -8   6   6       25.54       27.83      7.97 o 
  -7   6   6      140.59      177.29     10.97 o 
  -6   6   6       88.83      119.72      8.64 o 
  -5   6   6      680.07      624.92     16.18 o 
  -4   6   6     1810.19     1690.53     30.27 o 
  -3   6   6       20.65       12.99      3.64 o 
  -2   6   6     1358.39     1484.40     25.95 o 
  -1   6   6     2571.45     2465.74     33.46 o 
   0   6   6     4194.47     4438.01     64.13 o 
   1   6   6     3315.11     3542.95     47.46 o 
   2   6   6      231.08      231.84      8.72 o 
   3   6   6      207.78      194.25      9.57 o 
   4   6   6      112.24      103.47      7.32 o 
   5   6   6      282.07      294.80     12.09 o 
   6   6   6      361.55      353.85     15.86 o 
   7   6   6       22.53       18.89      9.61 o 
   8   6   6        1.91       13.33      9.11 o 
  -8   7   6        0.06        0.00      7.99 o 
  -7   7   6        6.99        4.73      6.13 o 
  -6   7   6       16.01       18.04      5.66 o 
  -5   7   6       15.07        6.27      4.62 o 
  -4   7   6       43.41       48.73      5.58 o 
  -3   7   6       93.39      100.95      6.36 o 
  -2   7   6     2724.01     2623.49     41.49 o 
  -1   7   6       18.17       18.42      2.80 o 
   0   7   6     1704.90     1722.22     28.76 o 
   1   7   6        4.81        5.70      2.42 o 
   2   7   6      170.76      167.76      7.63 o 
   3   7   6       66.81       72.58      6.14 o 
   4   7   6      232.41      229.13     21.76 o 
   5   7   6       33.96       26.38      5.97 o 
   6   7   6        8.25       16.78      6.54 o 
   7   7   6        5.37        0.00      9.45 o 
   8   7   6       12.77       15.92      9.79 o 
  -8   8   6        1.12       11.79      8.52 o 
  -7   8   6       31.24       36.57      7.92 o 
  -6   8   6       69.84       66.62      7.62 o 
  -5   8   6      680.33      626.47     16.61 o 
  -4   8   6      874.53      811.57     18.46 o 
  -3   8   6      161.02      181.57     13.90 o 
  -2   8   6      158.72      132.24      6.86 o 
  -1   8   6      677.42      724.40     12.81 o 
   0   8   6      739.50      757.63     13.60 o 
   1   8   6     2116.54     1956.17     28.93 o 
   2   8   6       81.34       87.62      6.13 o 
   3   8   6      130.82      113.51      7.23 o 
   4   8   6       17.45       13.81      4.93 o 
   5   8   6      179.12      161.47     15.12 o 
   6   8   6      237.94      207.33     11.80 o 
   7   8   6        1.25        0.00      8.50 o 
  -8   9   6      112.32      164.16     14.06 o 
  -7   9   6      174.12      187.03     11.74 o 
  -6   9   6      128.02      107.75      8.84 o 
  -5   9   6       33.45       27.17      5.83 o 
  -4   9   6      135.46      132.30     10.97 o 
  -3   9   6     2043.27     1955.11     33.90 o 
  -2   9   6     1349.18     1362.66     25.41 o 
  -1   9   6     2184.56     2278.34     42.92 o 
   0   9   6        0.22        0.00      2.11 o 
   1   9   6     2081.12     1991.49     29.65 o 
   2   9   6      882.55      870.59     18.93 o 
   3   9   6      670.34      632.94     17.07 o 
   4   9   6      140.67      132.03      8.65 o 
   5   9   6        3.92        0.00      6.10 o 
   6   9   6       83.22       94.16     10.21 o 
   7   9   6       61.79       59.51     11.24 o 
  -8  10   6        6.60        0.00      8.88 o 
  -7  10   6        0.31        0.00      6.07 o 
  -6  10   6        4.50        1.70      5.64 o 
  -5  10   6        0.33        2.88      4.95 o 
  -4  10   6        0.05        0.00      5.25 o 
  -3  10   6       96.85       97.54      7.05 o 
  -2  10   6       48.67       46.68      5.48 o 
  -1  10   6      507.27      453.26     13.27 o 
   0  10   6       63.10       68.66      4.19 o 
   1  10   6      342.02      300.63     16.66 o 
   2  10   6       58.27       52.58     10.74 o 
   3  10   6        0.15        1.80      4.09 o 
   4  10   6        0.90        1.12      4.53 o 
   5  10   6       39.84       40.86      7.04 o 
   6  10   6       12.28        1.77      6.01 o 
   7  10   6        5.64        0.00      9.02 o 
  -7  11   6       89.66       89.36     10.71 o 
  -6  11   6      166.29      148.85     10.46 o 
  -5  11   6       86.27       82.03      7.88 o 
  -4  11   6      528.31      499.12     14.77 o 
  -3  11   6     2305.38     2127.58     37.19 o 
  -2  11   6      927.35      979.03     21.00 o 
  -1  11   6     1001.75     1016.27     21.16 o 
   0  11   6      194.53      196.58      6.59 o 
   1  11   6      367.65      340.29     10.82 o 
   2  11   6     1444.77     1311.43     25.81 o 
   3  11   6      263.11      243.59     12.60 o 
   4  11   6      139.48      149.58      9.43 o 
   5  11   6       60.16       41.57     11.67 o 
   6  11   6       21.85       26.28      7.27 o 
   7  11   6      112.91       64.03     29.31 o 
  -7  12   6       38.43       49.48     10.08 o 
  -6  12   6       94.11      107.66      9.60 o 
  -5  12   6      127.47      134.07     11.33 o 
  -4  12   6      240.02      239.63     11.02 o 
  -3  12   6       26.80       38.28      5.96 o 
  -2  12   6      595.49      513.11     14.45 o 
  -1  12   6     1748.70     1683.84     30.69 o 
   0  12   6     2062.14     2083.60     32.74 o 
   1  12   6      338.94      295.40     10.55 o 
   2  12   6        7.59       10.62      4.83 o 
   3  12   6       46.78       42.64      6.28 o 
   4  12   6      475.27      498.96     18.93 o 
   5  12   6      140.85      115.82     18.81 o 
   6  12   6       75.29       79.40      9.88 o 
   7  12   6        6.69        0.00      9.41 o 
  -7  13   6        0.06        0.00      7.18 o 
  -6  13   6        0.96        0.66      5.95 o 
  -5  13   6        2.20        6.26      5.62 o 
  -4  13   6      192.19      198.49     10.67 o 
  -3  13   6       82.31       93.10      7.74 o 
  -2  13   6       37.67       28.43      5.52 o 
  -1  13   6       28.00       32.51      5.46 o 
   0  13   6      261.80      228.90      9.64 o 
   1  13   6        0.70        5.79      3.13 o 
   2  13   6     1108.84     1046.07     31.46 o 
   3  13   6        0.91        7.24      4.79 o 
   4  13   6        0.79        7.34      5.11 o 
   5  13   6        3.58        2.86      6.47 o 
   6  13   6        3.91        0.00      8.36 o 
   7  13   6       10.58       15.04     11.41 o 
  -7  14   6        2.70        0.17      7.76 o 
  -6  14   6      123.47      120.59     10.58 o 
  -5  14   6      441.59      428.72     15.59 o 
  -4  14   6      684.20      618.49     17.95 o 
  -3  14   6      105.12      114.95      8.76 o 
  -2  14   6       26.61       26.49      5.87 o 
  -1  14   6      280.48      293.84     10.10 o 
   0  14   6     1309.54     1283.87     23.39 o 
   1  14   6      958.06      905.94     27.34 o 
   2  14   6       65.01       51.33      5.10 o 
   3  14   6        1.36        0.00      4.27 o 
   4  14   6       78.00      110.96     11.24 o 
   5  14   6      108.90      126.65     10.68 o 
   6  14   6       82.92       84.06     12.69 o 
  -7  15   6       16.18       23.78      8.59 o 
  -6  15   6       22.49       31.70      7.85 o 
  -5  15   6        4.91        9.64      5.99 o 
  -4  15   6       47.29       56.45      7.08 o 
  -3  15   6       64.73       54.59      6.63 o 
  -2  15   6      747.01      782.13     20.46 o 
  -1  15   6      146.82      155.60      7.97 o 
   0  15   6       34.81       53.16      6.89 o 
   1  15   6       10.97        5.27      9.02 o 
   2  15   6        1.91        1.55      3.78 o 
   3  15   6       50.85       56.92      6.47 o 
   4  15   6       35.29       25.30      4.92 o 
   5  15   6        8.78       13.25      7.04 o 
   6  15   6       12.73       16.95      7.86 o 
  -6  16   6       14.76       19.72      7.71 o 
  -5  16   6      118.33      112.90      9.49 o 
  -4  16   6       17.06       14.56      6.29 o 
  -3  16   6        4.83        0.00      4.99 o 
  -2  16   6        0.18        0.00      4.25 o 
  -1  16   6       69.01       72.69      6.70 o 
   0  16   6       17.24       27.55      6.43 o 
   1  16   6      217.00      211.90     13.86 o 
   2  16   6       26.05       14.68     13.61 o 
   3  16   6       86.71       88.49      7.21 o 
   4  16   6        6.65        9.78      4.54 o 
   5  16   6       17.43        5.85      7.03 o 
   6  16   6        6.07       13.06      7.89 o 
  -6  17   6       16.85       31.66      8.48 o 
  -5  17   6       19.18       18.18      7.67 o 
  -4  17   6      257.21      273.83     13.12 o 
  -3  17   6      170.02      174.51      9.92 o 
  -2  17   6        8.87       11.50      5.50 o 
  -1  17   6       35.48       33.21      8.84 o 
   0  17   6        0.79        0.00      5.60 o 
   1  17   6      309.43      319.35     16.68 o 
   2  17   6      312.17      287.08     36.96 o 
   3  17   6      157.46      205.08     23.29 o 
   4  17   6       54.80       53.90      8.02 o 
   5  17   6        0.11       10.18      7.41 o 
  -6  18   6       11.38       13.82      8.13 o 
  -5  18   6       21.17       25.48      7.98 o 
  -4  18   6        6.43        4.79      6.10 o 
  -3  18   6       50.67       60.76      8.57 o 
  -2  18   6        5.13        2.93      5.30 o 
  -1  18   6      219.06      216.51     13.37 o 
   0  18   6       86.40       87.49      9.11 o 
   1  18   6       21.00       10.26      7.25 o 
   2  18   6       29.39       21.93      8.71 o 
   3  18   6        0.91        6.93      8.32 o 
   4  18   6       37.14       51.34      8.52 o 
   5  18   6       20.77       34.45      9.06 o 
  -5  19   6        3.64        0.00      8.20 o 
  -4  19   6       11.12       24.67      7.26 o 
  -3  19   6       11.03       11.60      6.28 o 
  -2  19   6        3.29       12.97      6.12 o 
  -1  19   6      149.31      177.49     21.27 o 
   0  19   6      132.90      130.01     12.66 o 
   1  19   6        5.16        5.47      6.15 o 
   2  19   6       29.75       21.99      8.96 o 
   3  19   6       59.28       59.51     15.15 o 
   4  19   6       75.33       56.35     16.28 o 
   5  19   6       21.90       14.68      7.47 o 
  -5  20   6       94.98      110.31     11.20 o 
  -4  20   6       40.09       37.36      9.10 o 
  -3  20   6        4.34        1.91      6.22 o 
  -2  20   6       18.93       25.12      8.69 o 
  -1  20   6       13.48       13.63      8.27 o 
   0  20   6      151.95      163.20     11.53 o 
   1  20   6       86.47       74.06     10.80 o 
   2  20   6       33.71       31.63      9.80 o 
   3  20   6       10.56       13.73     18.36 o 
   4  20   6       49.79       85.58     17.60 o 
  -4  21   6       18.22       24.09      9.05 o 
  -3  21   6       24.48       22.16      7.68 o 
  -2  21   6       35.12       53.27     10.28 o 
  -1  21   6       15.20        4.25      8.52 o 
   0  21   6        0.63        0.00      7.11 o 
   1  21   6       29.13       16.32      8.88 o 
   2  21   6       37.05       51.80     14.93 o 
   3  21   6       21.17       43.88     15.05 o 
   4  21   6        0.27        7.79     23.86 o 
  -4  22   6       12.32       28.65      8.26 o 
  -3  22   6        0.13        9.81      7.65 o 
  -2  22   6        1.08        8.30      8.64 o 
  -1  22   6        1.42        0.00      8.29 o 
   0  22   6       21.98        7.30     10.56 o 
   1  22   6       27.13       30.05     14.14 o 
   2  22   6        2.26        0.00     12.27 o 
   3  22   6        2.70        8.91     12.85 o 
  -3  23   6       40.62       42.49     12.42 o 
  -2  23   6       68.10       79.31     12.83 o 
  -1  23   6       30.65       24.34     10.20 o 
   0  23   6        0.01        8.08      9.00 o 
   1  23   6       19.00        9.52     13.26 o 
   2  23   6       65.89       83.68     17.48 o 
  -1  24   6        9.11       18.89      9.90 o 
   0  24   6       12.90       18.55     14.39 o 
   1  24   6        0.07        3.40     14.82 o 
  -8   1   7      172.63      204.54     22.58 o 
  -7   1   7        2.03        0.00     10.29 o 
  -6   1   7       20.01       14.20      5.92 o 
  -5   1   7      452.22      396.23      9.31 o 
  -4   1   7     1602.49     1559.51     21.35 o 
  -3   1   7      839.14      945.12     14.20 o 
  -2   1   7      738.31      826.17     38.00 o 
  -1   1   7      166.41      158.18     10.63 o 
   0   1   7     2883.32     2930.74     44.10 o 
   1   1   7    13006.71    13605.22    185.85 o 
   2   1   7      813.53      811.24     17.37 o 
   3   1   7        2.65        0.00      2.32 o 
   4   1   7       98.02      114.08      8.08 o 
   5   1   7       30.47       35.79      9.00 o 
   6   1   7      266.91      311.19     18.59 o 
   7   1   7       39.79       38.25     13.10 o 
   8   1   7        4.73        1.87      8.80 o 
  -8   2   7      131.45      179.94     21.56 o 
  -7   2   7      267.00      272.42     22.80 o 
  -6   2   7      137.32      126.73      8.14 o 
  -5   2   7      487.93      433.11     12.79 o 
  -4   2   7      487.05      513.50      9.80 o 
  -3   2   7       39.84       45.96      5.59 o 
  -2   2   7       37.70       34.69      2.87 o 
  -1   2   7     2670.59     2706.94     39.96 o 
   0   2   7     5348.97     5668.26     95.75 o 
   1   2   7      834.39      983.44     18.35 o 
   2   2   7      877.83      761.64     15.52 o 
   3   2   7       24.33       28.87      4.15 o 
   4   2   7        9.17        2.74      4.40 o 
   5   2   7      174.90      194.69     15.52 o 
   6   2   7       14.68       12.02      8.67 o 
   7   2   7        3.21        3.04      9.26 o 
   8   2   7        6.22        5.13      8.45 o 
  -8   3   7        0.48       11.22     14.26 o 
  -7   3   7       29.26       22.41      6.74 o 
  -6   3   7       24.70       16.31      5.30 o 
  -5   3   7       85.85       94.38      7.00 o 
  -4   3   7       94.33      118.89      4.77 o 
  -3   3   7        6.67       10.02      2.39 o 
  -2   3   7      631.74      611.93     13.54 o 
  -1   3   7       17.52       17.98      2.75 o 
   0   3   7      519.27      505.54     11.61 o 
   1   3   7      596.06      606.97     13.01 o 
   2   3   7      658.06      685.16     13.14 o 
   3   3   7        3.82        1.98      3.14 o 
   4   3   7       11.70        6.54      4.53 o 
   5   3   7        0.38        0.00      5.29 o 
   6   3   7       16.79       20.23      9.56 o 
   7   3   7        0.55        0.00      8.56 o 
   8   3   7        8.62        5.20     15.99 o 
  -8   4   7      154.58      155.35     21.73 o 
  -7   4   7      179.90      180.68     11.05 o 
  -6   4   7      475.65      470.65     14.63 o 
  -5   4   7      912.19      869.18     32.02 o 
  -4   4   7      435.12      445.22     12.26 o 
  -3   4   7      464.53      455.45      8.64 o 
  -2   4   7      526.31      529.76     10.70 o 
  -1   4   7     3626.03     3764.95     48.99 o 
   0   4   7     9311.20     9883.57    136.40 o 
   1   4   7      316.06      309.72      9.84 o 
   2   4   7     1435.72     1390.71     25.34 o 
   3   4   7      384.87      360.90     11.49 o 
   4   4   7      146.52      124.85      7.70 o 
   5   4   7     1050.38     1000.50     28.31 o 
   6   4   7       44.99       64.48     17.25 o 
   7   4   7       72.93       92.98     13.91 o 
   8   4   7        3.44        1.68      8.28 o 
  -8   5   7       60.23       60.51      9.19 o 
  -7   5   7       10.93        0.98      5.92 o 
  -6   5   7       14.48       16.37      5.72 o 
  -5   5   7       44.97       36.76      5.75 o 
  -4   5   7       63.00       64.23      6.54 o 
  -3   5   7      371.59      392.51     11.24 o 
  -2   5   7     1739.34     1645.81     24.26 o 
  -1   5   7      919.62      945.24     15.82 o 
   0   5   7     1610.22     1455.25     24.67 o 
   1   5   7     5251.60     5587.95     79.96 o 
   2   5   7      265.44      245.33     13.19 o 
   3   5   7      170.08      155.17     10.19 o 
   4   5   7        0.58        0.53      3.95 o 
   5   5   7       27.62       26.38      6.24 o 
   6   5   7       97.58      102.60     12.72 o 
   7   5   7       44.04       55.17     12.16 o 
  -8   6   7       11.09        9.89      7.33 o 
  -7   6   7        0.78        0.00      5.75 o 
  -6   6   7       11.85        9.49      5.70 o 
  -5   6   7      476.50      457.60     17.80 o 
  -4   6   7       24.46       21.05      4.86 o 
  -3   6   7      731.98      676.54     15.79 o 
  -2   6   7       50.81       48.77      3.36 o 
  -1   6   7        3.44        5.70      3.52 o 
   0   6   7     1749.35     1810.83     29.62 o 
   1   6   7       43.73       43.75      3.84 o 
   2   6   7      115.80      119.90      7.82 o 
   3   6   7        1.36        1.26      3.59 o 
   4   6   7       83.03       79.55      7.10 o 
   5   6   7      160.59      147.54      9.62 o 
   6   6   7        0.38        0.00      8.03 o 
   7   6   7       17.84       11.25      9.71 o 
  -8   7   7       93.60      114.15     11.34 o 
  -7   7   7       31.06       30.75      7.51 o 
  -6   7   7        4.77       11.41      5.82 o 
  -5   7   7       50.16       55.77      6.54 o 
  -4   7   7     1602.07     1612.83     30.08 o 
  -3   7   7     2377.37     2213.55     40.94 o 
  -2   7   7     2396.01     2344.87     38.51 o 
  -1   7   7      794.27      792.73     14.11 o 
   0   7   7      475.66      469.03     11.32 o 
   1   7   7     4580.75     4503.24     59.88 o 
   2   7   7     1284.62     1194.90     33.21 o 
   3   7   7      380.06      348.45     13.27 o 
   4   7   7      271.81      281.72     11.55 o 
   5   7   7        2.88        3.39      5.38 o 
   6   7   7      289.02      294.05     15.38 o 
   7   7   7       99.73      128.37     15.13 o 
  -8   8   7       25.40       29.75      8.80 o 
  -7   8   7      180.99      190.08     12.20 o 
  -6   8   7       54.33       48.23      7.26 o 
  -5   8   7        5.15        0.00      4.83 o 
  -4   8   7      119.13      118.05     15.06 o 
  -3   8   7      235.06      196.42      9.09 o 
  -2   8   7      422.33      351.24     12.05 o 
  -1   8   7     2552.05     2466.67     34.50 o 
   0   8   7      437.20      401.00     17.15 o 
   1   8   7       30.45       28.66      4.63 o 
   2   8   7      295.20      289.89     10.30 o 
   3   8   7      392.10      329.29     11.70 o 
   4   8   7      128.70      129.47      9.81 o 
   5   8   7       10.47       18.13      6.34 o 
   6   8   7       20.35       20.37      7.95 o 
   7   8   7        0.49        0.00      9.21 o 
  -8   9   7       29.09       29.55      9.84 o 
  -7   9   7        3.04        2.07      6.50 o 
  -6   9   7       69.48       64.89      8.04 o 
  -5   9   7        2.77        3.86      5.84 o 
  -4   9   7      710.87      657.45     17.06 o 
  -3   9   7      234.94      201.76      9.39 o 
  -2   9   7       69.42       68.48      6.28 o 
  -1   9   7        6.57       12.72      4.16 o 
   0   9   7      159.05      139.71      5.96 o 
   1   9   7      619.09      561.68     25.70 o 
   2   9   7      551.97      493.02     13.81 o 
   3   9   7        0.90        9.28      4.32 o 
   4   9   7       18.56       14.32      5.40 o 
   5   9   7        0.14        4.22      5.46 o 
   6   9   7       22.97       18.04      7.34 o 
   7   9   7        4.22        0.00     12.86 o 
  -7  10   7      169.43      155.73     11.51 o 
  -6  10   7      384.71      365.05     14.40 o 
  -5  10   7      626.68      634.04     17.80 o 
  -4  10   7      117.49      120.36      8.27 o 
  -3  10   7       16.19       57.94     16.43 o 
  -2  10   7      531.79      535.20     14.73 o 
  -1  10   7     1756.61     1750.40     31.34 o 
   0  10   7     2695.48     2658.09     37.53 o 
   1  10   7      384.66      359.49     11.42 o 
   2  10   7       71.23       70.66      6.31 o 
   3  10   7      356.27      334.78     12.18 o 
   4  10   7      162.17      172.21     10.37 o 
   5  10   7      229.62      238.99     12.37 o 
   6  10   7        9.58        9.58      7.39 o 
   7  10   7        2.80        0.00     10.08 o 
  -7  11   7        5.45       19.41     12.62 o 
  -6  11   7        5.02        4.54      6.10 o 
  -5  11   7       76.78       82.95      8.20 o 
  -4  11   7       11.65        8.24      5.00 o 
  -3  11   7       30.44       26.53      5.66 o 
  -2  11   7     1054.76      997.06     21.82 o 
  -1  11   7       32.84       37.37      5.27 o 
   0  11   7      586.05      526.12     14.54 o 
   1  11   7      261.94      232.47     15.33 o 
   2  11   7      184.09      171.05      8.76 o 
   3  11   7       13.31        6.05      4.91 o 
   4  11   7      117.46       98.40      8.60 o 
   5  11   7        0.36        0.00      5.83 o 
   6  11   7        1.66        2.25      7.33 o 
   7  11   7        5.32        0.17     12.15 o 
  -7  12   7        0.85        0.00      7.90 o 
  -6  12   7       90.40       89.65      9.17 o 
  -5  12   7      235.02      221.21     11.63 o 
  -4  12   7       25.24       22.02      5.96 o 
  -3  12   7      531.11      524.58     18.34 o 
  -2  12   7       22.56       32.87      6.19 o 
  -1  12   7        3.26        4.47      4.06 o 
   0  12   7      282.92      272.04     12.84 o 
   1  12   7       10.61        8.69      4.00 o 
   2  12   7       76.86       72.83      6.84 o 
   3  12   7       17.68       24.94      6.02 o 
   4  12   7        0.99        5.45      5.68 o 
   5  12   7      140.75      125.26     10.58 o 
   6  12   7        3.24        0.00      7.04 o 
   7  12   7        3.07        0.00     14.82 o 
  -7  13   7       13.67       20.10      9.66 o 
  -6  13   7        0.22        3.13      6.06 o 
  -5  13   7       61.05       65.75      8.56 o 
  -4  13   7      259.40      265.42     12.26 o 
  -3  13   7      129.74      137.77      9.18 o 
  -2  13   7      224.10      239.30     10.72 o 
  -1  13   7        3.59        2.81      4.57 o 
   0  13   7      182.65      198.25     10.50 o 
   1  13   7     1543.88     1453.78     35.23 o 
   2  13   7     1008.66      941.35     26.61 o 
   3  13   7      153.71      142.22      9.77 o 
   4  13   7        3.47        4.45      6.01 o 
   5  13   7       43.51       40.95      7.78 o 
   6  13   7       32.38       20.45      9.50 o 
  -7  14   7       21.65       23.14      8.53 o 
  -6  14   7       47.12       61.01      8.96 o 
  -5  14   7        1.37        0.00      7.66 o 
  -4  14   7       22.03       43.79      8.79 o 
  -3  14   7      131.81      146.02      9.87 o 
  -2  14   7      113.59      110.59      8.59 o 
  -1  14   7      437.05      414.18     13.89 o 
   0  14   7       40.71       46.36      6.89 o 
   1  14   7        0.25        0.00      5.79 o 
   2  14   7       59.35       68.11      7.26 o 
   3  14   7      183.13      214.84     11.33 o 
   4  14   7        6.89       12.06      6.30 o 
   5  14   7        0.11        0.00      6.12 o 
   6  14   7        0.00        0.00      9.30 o 
  -6  15   7       13.69       19.32      7.05 o 
  -5  15   7       91.17       84.94      9.35 o 
  -4  15   7      647.00      602.65     29.28 o 
  -3  15   7      655.02      724.07     19.98 o 
  -2  15   7       17.24       22.36      6.34 o 
  -1  15   7       12.66       13.44      6.56 o 
   0  15   7        0.96        8.93      5.75 o 
   1  15   7       53.89       48.39      8.49 o 
   2  15   7       89.16       83.45     10.66 o 
   3  15   7       97.46      111.36     11.92 o 
   4  15   7        8.17        0.00      7.13 o 
   5  15   7        0.54        0.00      6.63 o 
   6  15   7       23.56       25.23     14.89 o 
  -6  16   7       91.61      106.26     11.30 o 
  -5  16   7       82.72      102.44      9.80 o 
  -4  16   7       69.85       74.46      8.24 o 
  -3  16   7       62.55       90.77     10.15 o 
  -2  16   7        4.94        6.58      5.13 o 
  -1  16   7      495.70      506.64     15.86 o 
   0  16   7      673.41      608.01     20.12 o 
   1  16   7      441.41      457.62     19.35 o 
   2  16   7        2.33        0.00      7.25 o 
   3  16   7      138.87      163.38     19.50 o 
   4  16   7      135.64      139.77      9.15 o 
   5  16   7       35.95       35.66      8.18 o 
  -6  17   7        1.75        0.00      6.73 o 
  -5  17   7       11.37        8.24      8.00 o 
  -4  17   7        0.57        8.17      6.18 o 
  -3  17   7       94.72      116.04     11.63 o 
  -2  17   7       21.63       23.53      6.03 o 
  -1  17   7        1.01        0.00      6.53 o 
   0  17   7      196.08      165.05     14.33 o 
   1  17   7       81.74       89.48     12.39 o 
   2  17   7       89.27       98.96     11.81 o 
   3  17   7        7.27        7.99      7.00 o 
   4  17   7        3.42        3.84      5.98 o 
   5  17   7        2.12        0.00      8.14 o 
  -5  18   7       81.15       83.94      9.35 o 
  -4  18   7       23.71       30.09      7.34 o 
  -3  18   7       77.02       72.05      8.15 o 
  -2  18   7      249.26      300.60     15.61 o 
  -1  18   7      226.22      304.94     15.93 o 
   0  18   7       48.32       45.99      8.18 o 
   1  18   7       58.70       45.86      9.99 o 
   2  18   7        2.49       13.15      7.75 o 
   3  18   7       78.14       91.92     12.47 o 
   4  18   7      138.25      161.33     20.72 o 
   5  18   7      108.06       79.95     15.42 o 
  -5  19   7       14.55       25.97      8.39 o 
  -4  19   7       58.81       43.20      8.28 o 
  -3  19   7      120.36      140.93     10.15 o 
  -2  19   7      181.83      194.17     11.96 o 
  -1  19   7       11.36       20.90      8.65 o 
   0  19   7       15.51        9.91      7.86 o 
   1  19   7      146.05      137.27     13.61 o 
   2  19   7      182.59      205.38     21.68 o 
   3  19   7       61.00       63.75     11.48 o 
   4  19   7        0.49        3.52     11.57 o 
  -4  20   7        2.88        3.86      6.92 o 
  -3  20   7        0.43        0.00      6.53 o 
  -2  20   7        0.62        3.78      8.33 o 
  -1  20   7        5.63       11.52      8.15 o 
   0  20   7        1.39        0.00      7.00 o 
   1  20   7       32.25       39.76     10.42 o 
   2  20   7        7.00        0.82      8.36 o 
   3  20   7        0.15       11.94     11.54 o 
   4  20   7        0.35        0.00     11.51 o 
  -4  21   7       49.63       44.92      9.72 o 
  -3  21   7       59.35       50.92      9.84 o 
  -2  21   7       58.53       77.55     14.57 o 
  -1  21   7        2.92        4.40      8.95 o 
   0  21   7        1.11        0.00      8.44 o 
   1  21   7        6.91        0.00      7.93 o 
   2  21   7       42.72       55.21     15.46 o 
   3  21   7       31.23       44.19     13.97 o 
  -3  22   7        4.37        0.00     13.58 o 
  -2  22   7       29.89       27.51      9.88 o 
  -1  22   7       77.82       73.83     11.88 o 
   0  22   7       13.56       23.32     11.98 o 
   1  22   7        6.34       12.83      9.70 o 
   2  22   7        2.31       21.88     13.89 o 
  -2  23   7        0.09        2.42      9.54 o 
  -1  23   7        2.44        0.00      9.35 o 
   0  23   7        0.33        3.89     12.67 o 
   1  23   7        1.20        2.89     21.39 o 
  -8   0   8       52.01       76.07     25.08 o 
  -7   0   8       98.08      137.13     26.29 o 
  -6   0   8      123.73      126.78     24.05 o 
  -5   0   8        2.46        4.52      4.13 o 
  -4   0   8      764.74      779.36     28.86 o 
  -3   0   8       21.76       34.81      5.68 o 
  -2   0   8      333.44      315.13     10.22 o 
  -1   0   8       34.11       35.80      5.67 o 
   0   0   8      906.79      873.84     24.39 o 
   1   0   8      923.43      920.06     44.56 o 
   2   0   8     1256.12     1159.79     30.68 o 
   3   0   8      268.74      254.12     18.46 o 
   4   0   8     1324.06     1228.64     48.75 o 
   5   0   8      410.90      398.89     27.78 o 
   6   0   8       16.49       20.79     13.33 o 
   7   0   8       18.02       60.22     17.90 o 
  -8   1   8       19.00       19.27     14.48 o 
  -7   1   8        0.56        0.00     12.49 o 
  -6   1   8       22.98       28.59     10.97 o 
  -5   1   8      132.66      123.60     10.76 o 
  -4   1   8      215.39      213.51      6.54 o 
  -3   1   8      228.91      229.19      9.28 o 
  -2   1   8      775.55      731.23     12.42 o 
  -1   1   8     2305.16     2264.32     40.73 o 
   0   1   8     2691.78     2697.02     41.75 o 
   1   1   8      458.68      500.42     12.17 o 
   2   1   8      462.22      449.00     15.19 o 
   3   1   8        2.61        0.00      3.57 o 
   4   1   8       50.30       51.69      7.08 o 
   5   1   8      244.58      218.00     15.52 o 
   6   1   8       45.83       67.73     12.19 o 
   7   1   8        6.79        3.03      9.65 o 
  -8   2   8       52.79       45.59     15.85 o 
  -7   2   8       37.89       26.02     12.87 o 
  -6   2   8      274.77      258.45     11.95 o 
  -5   2   8      245.96      251.91     11.25 o 
  -4   2   8        4.28        4.90      2.70 o 
  -3   2   8       13.47       12.39      2.72 o 
  -2   2   8       33.12       37.66      3.91 o 
  -1   2   8     6438.52     6445.26     91.56 o 
   0   2   8     5036.50     5314.85     86.98 o 
   1   2   8      921.84     1061.99     26.98 o 
   2   2   8      636.06      603.65     13.86 o 
   3   2   8       40.09       32.78      5.37 o 
   4   2   8      965.79      873.58     22.89 o 
   5   2   8      298.64      296.35     17.63 o 
   6   2   8        0.06        0.00      8.60 o 
   7   2   8        1.61        8.62     16.50 o 
  -8   3   8       39.02       21.37     14.71 o 
  -7   3   8        4.07        6.50     12.14 o 
  -6   3   8      259.65      232.77     14.83 o 
  -5   3   8     1726.35     1629.81     30.62 o 
  -4   3   8     1232.24     1213.05     23.80 o 
  -3   3   8      234.35      277.52      6.88 o 
  -2   3   8     1110.65     1157.89     22.62 o 
  -1   3   8      236.56      237.33      8.20 o 
   0   3   8     1404.01     1357.85     26.60 o 
   1   3   8     3225.42     3213.52     48.97 o 
   2   3   8      482.28      429.05     13.62 o 
   3   3   8      138.28      141.44      9.38 o 
   4   3   8        8.96       19.41      7.23 o 
   5   3   8      275.03      238.32     30.20 o 
   6   3   8      155.42      159.66     15.10 o 
   7   3   8        5.01       18.92     10.19 o 
  -8   4   8       28.08       22.08     16.55 o 
  -7   4   8      143.82      151.77     12.89 o 
  -6   4   8       10.72        3.03      7.55 o 
  -5   4   8      131.10      109.70      8.02 o 
  -4   4   8       10.90       18.73      4.54 o 
  -3   4   8        0.37        0.38      3.06 o 
  -2   4   8      199.15      210.47      7.84 o 
  -1   4   8      546.45      529.61     11.07 o 
   0   4   8       15.10       11.16      3.48 o 
   1   4   8       14.67       16.87      3.64 o 
   2   4   8      160.84      154.98      8.64 o 
   3   4   8      360.49      314.41     11.03 o 
   4   4   8      123.32      121.56     12.82 o 
   5   4   8       24.19       26.51      7.50 o 
   6   4   8        2.92        6.89      8.83 o 
   7   4   8        1.10        0.00      9.15 o 
  -8   5   8        4.03        0.00     13.07 o 
  -7   5   8        1.29        0.00      7.45 o 
  -6   5   8        2.46        0.00      5.45 o 
  -5   5   8      523.88      509.19     18.74 o 
  -4   5   8       32.07       32.68      5.31 o 
  -3   5   8        2.49        3.17      3.47 o 
  -2   5   8       35.68       42.56      4.52 o 
  -1   5   8        8.62       11.75      2.99 o 
   0   5   8      557.69      531.12     12.50 o 
   1   5   8     2073.61     2142.36     50.77 o 
   2   5   8      315.97      302.75     10.49 o 
   3   5   8       24.13       33.12      5.32 o 
   4   5   8        1.53        0.00      4.21 o 
   5   5   8      329.38      321.62     15.28 o 
   6   5   8       58.85       66.84     12.19 o 
   7   5   8        3.55        7.12     10.17 o 
  -8   6   8       98.78      101.78     10.48 o 
  -7   6   8      360.00      347.10     21.41 o 
  -6   6   8      311.84      266.55     11.96 o 
  -5   6   8       19.60       24.54      5.70 o 
  -4   6   8      716.14      607.88     15.89 o 
  -3   6   8      266.97      229.31      9.47 o 
  -2   6   8      537.19      499.74     13.26 o 
  -1   6   8     3994.99     3963.32     57.73 o 
   0   6   8     1652.26     1655.67     28.20 o 
   1   6   8      157.65      149.71      8.32 o 
   2   6   8     1466.47     1366.54     54.42 o 
   3   6   8      656.13      662.84     20.73 o 
   4   6   8      458.97      423.09     14.15 o 
   5   6   8       85.62      107.11     10.42 o 
   6   6   8        9.47       16.18     11.84 o 
   7   6   8        3.75       20.11     10.80 o 
  -8   7   8        4.75       22.42     11.10 o 
  -7   7   8        0.70        0.62      6.49 o 
  -6   7   8       39.41       42.62      6.91 o 
  -5   7   8       60.58       69.82      8.10 o 
  -4   7   8       29.42       23.96      6.84 o 
  -3   7   8       10.33        4.47      4.24 o 
  -2   7   8        1.55        5.66      3.93 o 
  -1   7   8        0.21        7.37      2.90 o 
   0   7   8        7.85        3.72      3.24 o 
   1   7   8      623.20      613.33     16.93 o 
   2   7   8      251.96      263.84     14.85 o 
   3   7   8      311.70      289.80     11.77 o 
   4   7   8       40.02       45.17      6.82 o 
   5   7   8        6.22        1.78      5.77 o 
   6   7   8        5.62        4.32      9.23 o 
   7   7   8       10.45        6.45     10.11 o 
  -8   8   8       48.27       48.22      9.73 o 
  -7   8   8       34.86       25.14      7.73 o 
  -6   8   8      417.49      398.59     21.08 o 
  -5   8   8      179.24      182.07     10.17 o 
  -4   8   8      110.87      103.27      7.79 o 
  -3   8   8      711.60      632.97     16.41 o 
  -2   8   8      162.52      169.72      8.54 o 
  -1   8   8      855.73      802.10     22.58 o 
   0   8   8      608.36      598.07     15.86 o 
   1   8   8       12.56       15.39      4.84 o 
   2   8   8      531.04      478.39     22.24 o 
   3   8   8       27.81       31.96      5.62 o 
   4   8   8      408.50      398.80     16.20 o 
   5   8   8      114.35      109.08     11.83 o 
   6   8   8       18.17       11.46     13.05 o 
   7   8   8       15.40       12.64     10.97 o 
  -7   9   8        0.05        2.83      6.96 o 
  -6   9   8       87.20       90.81      8.98 o 
  -5   9   8      340.55      307.44     12.76 o 
  -4   9   8      238.15      240.83     17.51 o 
  -3   9   8       58.92       69.15      7.04 o 
  -2   9   8      378.22      374.22     12.38 o 
  -1   9   8      522.77      543.96     14.68 o 
   0   9   8      811.04      712.96     17.55 o 
   1   9   8     1401.89     1380.98     26.63 o 
   2   9   8      269.77      285.91     12.43 o 
   3   9   8       25.43       23.62      5.60 o 
   4   9   8      130.70      153.94     11.30 o 
   5   9   8       27.77       22.77      7.03 o 
   6   9   8       42.10       38.61      9.65 o 
   7   9   8        8.20       15.24     10.68 o 
  -7  10   8       67.19       85.86      9.93 o 
  -6  10   8        0.25        2.37      6.11 o 
  -5  10   8      190.73      211.41     11.27 o 
  -4  10   8        4.65       16.76      5.70 o 
  -3  10   8       81.38       64.16      6.97 o 
  -2  10   8      143.90      122.38      8.21 o 
  -1  10   8        0.21        2.07      4.33 o 
   0  10   8        0.08        0.00     11.33 o 
   1  10   8       43.35       47.70      5.51 o 
   2  10   8       29.03       32.40      5.50 o 
   3  10   8      220.23      204.68     10.47 o 
   4  10   8       59.50       73.83      8.28 o 
   5  10   8       58.00       58.92     13.20 o 
   6  10   8        2.64        2.61      8.13 o 
   7  10   8        0.08        0.00      9.91 o 
  -7  11   8        1.44        2.43      7.12 o 
  -6  11   8       25.81       26.81      7.56 o 
  -5  11   8      319.37      306.93     16.79 o 
  -4  11   8      581.22      543.73     16.63 o 
  -3  11   8      298.24      324.26     20.40 o 
  -2  11   8       39.94       52.05      6.64 o 
  -1  11   8       76.02       79.82      7.24 o 
   0  11   8      417.77      419.90     19.52 o 
   1  11   8      310.36      301.76     14.11 o 
   2  11   8      225.93      205.02      9.98 o 
   3  11   8      388.83      384.37     13.86 o 
   4  11   8        3.39        6.27      5.95 o 
   5  11   8      165.37      200.61     12.43 o 
   6  11   8       98.25       95.53     10.85 o 
  -7  12   8      115.92      106.94     11.41 o 
  -6  12   8       74.62       81.63     11.29 o 
  -5  12   8        0.32        8.44      5.87 o 
  -4  12   8        0.93        5.45      5.68 o 
  -3  12   8      127.61      137.75      9.37 o 
  -2  12   8      338.44      308.30     12.28 o 
  -1  12   8      846.46      807.78     32.36 o 
   0  12   8      316.46      335.81     18.24 o 
   1  12   8        5.87        7.38      5.89 o 
   2  12   8      273.83      298.83     13.21 o 
   3  12   8     1079.86     1068.52     40.47 o 
   4  12   8      330.59      314.61     16.29 o 
   5  12   8        8.28        4.62      6.75 o 
   6  12   8        2.86        0.00      7.65 o 
  -7  13   8       18.20       14.78      8.75 o 
  -6  13   8       64.24       76.50     13.36 o 
  -5  13   8        1.27        0.02      6.16 o 
  -4  13   8       26.67       21.54      6.71 o 
  -3  13   8      113.74      124.82      9.31 o 
  -2  13   8       70.73       85.75      7.89 o 
  -1  13   8        1.82        3.74      4.83 o 
   0  13   8        5.58       21.81      8.71 o 
   1  13   8       19.30       36.47      7.98 o 
   2  13   8      102.41      103.68      8.36 o 
   3  13   8      185.34      205.62     11.27 o 
   4  13   8      134.67      109.93      9.78 o 
   5  13   8       45.63       48.98      9.69 o 
   6  13   8        5.24        9.76      8.23 o 
  -6  14   8      104.41      108.72     11.05 o 
  -5  14   8      109.53      114.48     12.42 o 
  -4  14   8       42.24       34.77      7.51 o 
  -3  14   8      194.33      179.29     10.96 o 
  -2  14   8      252.70      263.66     12.25 o 
  -1  14   8      315.78      282.00     19.95 o 
   0  14   8       62.95       63.54     10.66 o 
   1  14   8        0.04        6.26      7.03 o 
   2  14   8        3.82        0.00      6.38 o 
   3  14   8       78.04      107.79      9.44 o 
   4  14   8      201.32      204.94     12.47 o 
   5  14   8       31.99       17.05      7.96 o 
   6  14   8        0.09        0.00      7.86 o 
  -6  15   8       62.04       68.43     10.32 o 
  -5  15   8      151.07      135.94     10.93 o 
  -4  15   8      225.84      244.55     16.95 o 
  -3  15   8      371.30      372.57     15.05 o 
  -2  15   8       17.01       23.91      7.90 o 
  -1  15   8       59.61       76.56      9.54 o 
   0  15   8       56.44       52.21     11.08 o 
   1  15   8      273.29      302.19     18.77 o 
   2  15   8      278.88      289.03     38.44 o 
   3  15   8        0.12        0.00      7.42 o 
   4  15   8       89.18       93.96      9.73 o 
   5  15   8       30.81       10.16      7.83 o 
  -6  16   8       23.80       14.92      7.50 o 
  -5  16   8       47.36       51.98     14.34 o 
  -4  16   8        0.98        2.65      8.61 o 
  -3  16   8        0.68        0.00      6.20 o 
  -2  16   8       16.28       19.26      6.98 o 
  -1  16   8       23.97       18.46      7.70 o 
   0  16   8       36.96       40.02     10.33 o 
   1  16   8       26.07       23.92      8.51 o 
   2  16   8        3.36       12.45      7.95 o 
   3  16   8       27.87       19.41      9.01 o 
   4  16   8       13.46       30.28     10.05 o 
   5  16   8        3.76        8.45      8.76 o 
  -5  17   8       80.29       89.61      9.80 o 
  -4  17   8      185.43      194.15     14.67 o 
  -3  17   8       31.43       41.39      7.26 o 
  -2  17   8        8.47       14.79      6.88 o 
  -1  17   8       79.69       98.33     11.06 o 
   0  17   8      320.10      346.03     21.10 o 
   1  17   8      127.30      136.71     13.30 o 
   2  17   8       93.69      104.23     17.77 o 
   3  17   8        7.21        4.72      9.18 o 
   4  17   8       25.75       14.83     10.08 o 
   5  17   8       47.39       44.62      8.40 o 
  -5  18   8        1.70        3.16      7.02 o 
  -4  18   8       24.25       28.08      7.40 o 
  -3  18   8       38.81       44.52      7.58 o 
  -2  18   8      119.19      132.84     12.86 o 
  -1  18   8        1.98        4.96      7.89 o 
   0  18   8        1.49        0.00      8.50 o 
   1  18   8        0.02        0.00      8.23 o 
   2  18   8       78.21       94.12     12.41 o 
   3  18   8       84.70      110.81     13.48 o 
   4  18   8        1.37        0.00      9.22 o 
  -5  19   8       27.64       31.03      7.52 o 
  -4  19   8       25.75       36.69      7.92 o 
  -3  19   8        8.96        8.35      8.08 o 
  -2  19   8        5.98        2.07      8.45 o 
  -1  19   8        7.27        6.21     14.34 o 
   0  19   8       91.92      116.44     16.41 o 
   1  19   8       10.35       16.34      8.99 o 
   2  19   8        0.35        2.10      8.61 o 
   3  19   8       17.96       18.64     13.56 o 
   4  19   8        5.25        3.19     12.11 o 
  -4  20   8        0.44        2.43      6.70 o 
  -3  20   8       80.14       67.80     25.20 o 
  -2  20   8      161.52      226.47     15.94 o 
  -1  20   8      120.70      113.34     12.99 o 
   0  20   8       72.02       76.79     14.43 o 
   1  20   8        6.15       10.18      9.39 o 
   2  20   8        8.57        0.00      9.36 o 
   3  20   8       81.05      126.73     42.37 o 
  -3  21   8        7.02        8.57      9.26 o 
  -2  21   8        0.88        0.00      8.70 o 
  -1  21   8        6.89        5.99      9.27 o 
   0  21   8       12.17        0.53     11.28 o 
   1  21   8       21.52       21.10     11.09 o 
   2  21   8       34.95       17.64     11.49 o 
   3  21   8        0.15        7.23     10.83 o 
  -2  22   8       30.98       64.39     16.20 o 
  -1  22   8       36.95       37.28     12.19 o 
   0  22   8        2.40        5.16     12.91 o 
   1  22   8        4.69       12.09     10.21 o 
   2  22   8        0.97        0.01     11.93 o 
  -1  23   8       10.27       15.37      9.83 o 
   0  23   8       17.98       25.33     21.95 o 
  -8   1   9       47.72       57.07     20.04 o 
  -7   1   9        3.29        6.46     12.09 o 
  -6   1   9      636.67      570.60     29.73 o 
  -5   1   9     1340.41     1267.01     25.86 o 
  -4   1   9       63.56       64.25      4.48 o 
  -3   1   9        3.10        1.16      2.91 o 
  -2   1   9      170.30      172.66      7.90 o 
  -1   1   9     1868.96     1817.91     34.78 o 
   0   1   9     4500.62     4320.49     64.07 o 
   1   1   9      969.43      952.61     19.08 o 
   2   1   9      116.37      114.44      6.65 o 
   3   1   9        2.22        0.00      5.12 o 
   4   1   9      529.94      474.09     20.76 o 
   5   1   9      641.39      581.59     37.94 o 
   6   1   9       16.80       30.97     10.91 o 
   7   1   9       14.82       15.15     10.45 o 
  -8   2   9      135.01      138.85     22.43 o 
  -7   2   9      366.38      339.78     26.07 o 
  -6   2   9      211.96      214.13     22.98 o 
  -5   2   9      505.33      494.38     14.82 o 
  -4   2   9     1424.22     1284.33     25.27 o 
  -3   2   9      218.83      225.10      6.65 o 
  -2   2   9      938.55      907.61     16.31 o 
  -1   2   9     2692.30     2592.36     41.11 o 
   0   2   9       73.16       92.52      5.87 o 
   1   2   9      857.02      863.55     17.89 o 
   2   2   9      482.19      453.13     32.19 o 
   3   2   9      563.15      493.18     16.07 o 
   4   2   9       31.12       19.93      7.81 o 
   5   2   9       15.76       31.11      9.88 o 
   6   2   9       96.02       99.17     14.07 o 
   7   2   9       14.35       12.73     19.90 o 
  -8   3   9        1.10       12.76     14.69 o 
  -7   3   9        3.83        1.34     12.02 o 
  -6   3   9       52.32       53.07      7.38 o 
  -5   3   9      165.27      150.52      8.84 o 
  -4   3   9      106.17      117.58     13.58 o 
  -3   3   9        1.02        4.77      3.55 o 
  -2   3   9       13.28       18.70      3.40 o 
  -1   3   9      352.80      333.27     10.04 o 
   0   3   9      780.01      771.08     19.01 o 
   1   3   9      508.93      473.17     15.70 o 
   2   3   9       28.81       37.88      5.88 o 
   3   3   9        0.74        7.77      5.38 o 
   4   3   9      237.74      212.36     12.15 o 
   5   3   9        5.40        0.00     10.21 o 
   6   3   9       18.98       17.75     10.31 o 
   7   3   9       23.67       44.54     12.24 o 
  -8   4   9       48.60       62.26     17.94 o 
  -7   4   9      390.89      378.19     37.38 o 
  -6   4   9      380.20      363.32     14.91 o 
  -5   4   9       39.02       42.81      6.71 o 
  -4   4   9      427.49      379.45     13.61 o 
  -3   4   9      151.67      146.51      9.55 o 
  -2   4   9      637.81      552.19     14.68 o 
  -1   4   9     1508.24     1470.92     26.10 o 
   0   4   9       47.02       53.03      4.91 o 
   1   4   9      473.77      432.22     11.78 o 
   2   4   9        5.82       11.23      4.50 o 
   3   4   9      702.41      587.52     18.21 o 
   4   4   9      541.73      542.65     18.75 o 
   5   4   9        0.32        0.00      7.47 o 
   6   4   9       95.18       79.15     12.85 o 
   7   4   9        9.02       13.45     11.30 o 
  -8   5   9        6.63        0.00     21.25 o 
  -7   5   9       41.29       51.77      8.49 o 
  -6   5   9      241.01      246.35     27.56 o 
  -5   5   9      234.97      230.78     11.13 o 
  -4   5   9        8.26       12.08      4.84 o 
  -3   5   9       55.95       61.40      6.27 o 
  -2   5   9        2.55        2.46      2.86 o 
  -1   5   9       75.98       80.48      5.53 o 
   0   5   9      726.36      704.90     15.67 o 
   1   5   9      788.23      762.24     22.93 o 
   2   5   9       77.55       75.85      7.33 o 
   3   5   9       21.15       24.76      5.48 o 
   4   5   9      263.58      254.86     11.76 o 
   5   5   9       33.47       25.22      9.52 o 
   6   5   9       43.37       38.53     11.07 o 
   7   5   9        8.17        3.61     11.51 o 
  -8   6   9        7.92        8.50     13.01 o 
  -7   6   9        0.61        0.00      6.38 o 
  -6   6   9       37.41       59.22      8.04 o 
  -5   6   9       79.45       94.78      8.48 o 
  -4   6   9       67.51       74.80      7.44 o 
  -3   6   9       98.56       99.46      7.41 o 
  -2   6   9      379.42      356.15     13.04 o 
  -1   6   9      169.71      176.54      6.92 o 
   0   6   9       12.26       12.69      3.73 o 
   1   6   9      223.85      225.92     10.54 o 
   2   6   9       28.38       39.41      6.16 o 
   3   6   9      353.13      382.83     19.89 o 
   4   6   9      150.18      145.04      9.84 o 
   5   6   9        0.26        0.00      6.60 o 
   6   6   9        0.95        0.00      9.14 o 
   7   6   9        2.16        0.00     13.98 o 
  -7   7   9        7.60        4.51      7.20 o 
  -6   7   9      487.59      451.90     16.22 o 
  -5   7   9      705.41      688.24     29.79 o 
  -4   7   9      168.26      154.76      9.80 o 
  -3   7   9        1.68        1.65      4.43 o 
  -2   7   9       13.83        9.99      4.54 o 
  -1   7   9      920.47      827.89     18.78 o 
   0   7   9     1840.87     1683.64     29.36 o 
   1   7   9       82.03       84.00      8.42 o 
   2   7   9      547.69      432.47     55.06 o 
   3   7   9       32.99       30.41      6.22 o 
   4   7   9      176.46      195.35     11.75 o 
   5   7   9      486.47      447.50     18.39 o 
   6   7   9       10.79        5.78      9.81 o 
   7   7   9        4.58        0.00      9.94 o 
  -7   8   9      178.48      175.48     12.26 o 
  -6   8   9       29.52       41.45      7.77 o 
  -5   8   9      126.57      120.55      9.42 o 
  -4   8   9       84.56      100.74      9.37 o 
  -3   8   9       73.67       74.59      7.28 o 
  -2   8   9      187.91      182.79      9.33 o 
  -1   8   9      124.30      108.28      7.68 o 
   0   8   9        0.18        5.16      4.45 o 
   1   8   9      186.37      195.90     18.20 o 
   2   8   9      217.90      215.17     11.97 o 
   3   8   9      259.08      243.91     12.83 o 
   4   8   9       68.06       56.79      7.70 o 
   5   8   9        9.95       10.43      9.14 o 
   6   8   9       13.94       28.77     11.01 o 
   7   8   9       12.60       21.50     11.23 o 
  -7   9   9        9.76        6.33      7.63 o 
  -6   9   9       40.95       37.95      7.55 o 
  -5   9   9      202.10      166.10     11.12 o 
  -4   9   9        6.05        8.24      5.99 o 
  -3   9   9      135.91      130.42      8.77 o 
  -2   9   9      126.97      150.51     13.87 o 
  -1   9   9      395.55      407.34     13.34 o 
   0   9   9      577.56      562.81     22.64 o 
   1   9   9        8.45       10.15      4.95 o 
   2   9   9       12.11       15.61      6.24 o 
   3   9   9      130.88      129.69      9.28 o 
   4   9   9        7.65       22.74      6.74 o 
   5   9   9      150.18      157.75     13.35 o 
   6   9   9        0.13        0.00     19.72 o 
  -7  10   9      190.58      190.85     14.63 o 
  -6  10   9      127.46      140.26     13.82 o 
  -5  10   9        1.89        6.56      6.03 o 
  -4  10   9      415.60      418.83     14.77 o 
  -3  10   9      438.71      431.81     14.46 o 
  -2  10   9     1334.01     1279.22     26.44 o 
  -1  10   9      496.61      491.23     14.99 o 
   0  10   9      134.65      149.11     13.28 o 
   1  10   9       67.27       60.98      6.92 o 
   2  10   9      318.54      328.50     14.09 o 
   3  10   9      517.60      491.06     16.02 o 
   4  10   9      183.35      180.87     17.93 o 
   5  10   9        1.29        5.78      6.60 o 
   6  10   9       20.61       30.50      9.85 o 
  -7  11   9       48.32       47.55      9.58 o 
  -6  11   9      136.06      134.32     11.28 o 
  -5  11   9       57.26       58.96      8.58 o 
  -4  11   9       12.73       15.54      6.35 o 
  -3  11   9       45.91       60.51      7.58 o 
  -2  11   9      309.80      292.43     17.33 o 
  -1  11   9      141.59      126.73      8.70 o 
   0  11   9       13.90       11.55     14.31 o 
   1  11   9      370.50      369.19     27.87 o 
   2  11   9        1.59        0.00      4.85 o 
   3  11   9       94.83      122.39     10.82 o 
   4  11   9        2.37        3.10      6.44 o 
   5  11   9       27.50       22.49      7.56 o 
   6  11   9       13.22        9.18      9.26 o 
  -7  12   9       13.71       14.11      8.56 o 
  -6  12   9       35.04       23.52      7.72 o 
  -5  12   9        0.01        0.00      6.22 o 
  -4  12   9       61.31       52.39      7.83 o 
  -3  12   9      243.70      229.51     11.84 o 
  -2  12   9      195.82      209.93     11.17 o 
  -1  12   9       67.22       73.89      8.93 o 
   0  12   9       91.64      101.03     12.73 o 
   1  12   9      148.73      173.36     39.34 o 
   2  12   9       10.77       13.84     10.52 o 
   3  12   9       31.45       42.03      9.55 o 
   4  12   9       28.79       32.74      7.84 o 
   5  12   9        0.05        0.00      7.36 o 
   6  12   9       15.10        9.02      9.28 o 
  -6  13   9       87.11       95.81     11.05 o 
  -5  13   9      161.92      198.98     12.93 o 
  -4  13   9       68.51       80.23      9.06 o 
  -3  13   9       28.51       30.27      7.90 o 
  -2  13   9       68.15       61.49      7.75 o 
  -1  13   9      291.56      245.84     13.80 o 
   0  13   9      537.71      548.49     24.87 o 
   1  13   9      323.11      315.20     25.96 o 
   2  13   9       19.33       13.28      7.78 o 
   3  13   9       95.03      117.03     12.49 o 
   4  13   9      105.77      128.66     12.98 o 
   5  13   9      102.78      104.00     11.03 o 
   6  13   9       33.47       29.08     14.88 o 
  -6  14   9        0.71        0.00      7.86 o 
  -5  14   9       35.83       24.96      8.14 o 
  -4  14   9        7.35        8.51      6.61 o 
  -3  14   9        0.63       12.30      6.44 o 
  -2  14   9       23.25       31.01      8.07 o 
  -1  14   9       21.83       31.92      8.02 o 
   0  14   9       30.05       32.94      9.93 o 
   1  14   9       95.12      111.23     14.29 o 
   2  14   9        1.71        1.80      6.95 o 
   3  14   9       50.48       63.03     10.88 o 
   4  14   9        0.39        6.39      6.85 o 
   5  14   9        1.86        6.66     11.41 o 
  -6  15   9       49.04       41.58      9.69 o 
  -5  15   9      119.28      124.50     11.36 o 
  -4  15   9      224.39      227.33     13.05 o 
  -3  15   9       65.47       96.76     10.12 o 
  -2  15   9        0.43        0.90      7.10 o 
  -1  15   9      150.86      176.99     23.50 o 
   0  15   9      107.67      111.89     14.44 o 
   1  15   9       25.67       45.84     12.76 o 
   2  15   9       67.09       69.98     10.94 o 
   3  15   9       90.12       93.15     13.44 o 
   4  15   9        0.28        1.63      7.32 o 
   5  15   9       30.64       37.84      9.42 o 
  -5  16   9       12.97       14.01      8.56 o 
  -4  16   9       49.48       48.82      8.97 o 
  -3  16   9      234.06      250.93     13.63 o 
  -2  16   9      289.01      301.06     16.11 o 
  -1  16   9       54.53       38.49      9.66 o 
   0  16   9        2.06        7.64      9.61 o 
   1  16   9       74.10       94.33     12.34 o 
   2  16   9      113.87      147.53     13.82 o 
   3  16   9      140.05      155.93     14.57 o 
   4  16   9       17.04        9.39      9.51 o 
   5  16   9        0.08        5.97      8.31 o 
  -5  17   9        0.93        6.02      7.90 o 
  -4  17   9        0.92        7.79      7.36 o 
  -3  17   9       27.10       56.66      9.19 o 
  -2  17   9       13.42        3.60      8.19 o 
  -1  17   9       15.56       59.00     10.32 o 
   0  17   9        8.46       12.59     10.63 o 
   1  17   9        8.34       31.93     10.18 o 
   2  17   9       14.05       10.50      9.47 o 
   3  17   9        0.11        0.00      7.78 o 
   4  17   9        0.74       10.49     10.01 o 
  -5  18   9        3.38        0.00      6.98 o 
  -4  18   9        1.11        0.00      6.36 o 
  -3  18   9       48.50       51.67     12.63 o 
  -2  18   9       46.76       62.20     11.35 o 
  -1  18   9        3.86        8.75      8.79 o 
   0  18   9       21.79       30.82     12.63 o 
   1  18   9        0.57        2.79      9.11 o 
   2  18   9        4.48        0.56      8.75 o 
   3  18   9       50.34       66.55     12.81 o 
   4  18   9       60.69       75.21     13.30 o 
  -4  19   9       33.07       37.28      8.10 o 
  -3  19   9       14.70        5.32      7.08 o 
  -2  19   9       15.79       21.16     11.45 o 
  -1  19   9       93.24       93.52     12.45 o 
   0  19   9       43.82       59.97     14.60 o 
   1  19   9       62.01      102.23     13.72 o 
   2  19   9        5.47        0.90     11.04 o 
   3  19   9        0.06        6.83     10.00 o 
  -3  20   9       17.64       29.43     10.08 o 
  -2  20   9       16.78       35.35     10.55 o 
  -1  20   9       21.08       22.89     10.47 o 
   0  20   9       19.62       16.51     13.52 o 
   1  20   9        0.85        5.10     12.05 o 
   2  20   9        6.22        5.12      9.13 o 
   3  20   9        0.16        3.32     11.57 o 
  -3  21   9        7.53       15.12     10.68 o 
  -2  21   9        7.69        9.54      9.82 o 
  -1  21   9       30.61       43.75     11.46 o 
   0  21   9        5.33        0.00     11.85 o 
   1  21   9       15.05       20.40     13.06 o 
   2  21   9        2.67        0.00      7.83 o 
  -1  22   9        0.19        0.00      9.98 o 
   0  22   9        0.52        6.00     12.17 o 
   1  22   9        1.07        8.74     12.89 o 
  -8   0  10       97.81       68.61     25.26 o 
  -7   0  10      456.06      488.01     44.00 o 
  -6   0  10        9.82        0.00     15.29 o 
  -5   0  10      847.97      855.11     50.15 o 
  -4   0  10     1062.54      973.03     23.12 o 
  -3   0  10      398.31      365.82     12.69 o 
  -2   0  10      187.27      180.50     11.34 o 
   0   0  10      180.44      183.27     26.61 o 
   1   0  10      211.02      175.35     27.73 o 
   2   0  10      593.32      567.71     29.64 o 
   3   0  10      764.23      691.60     35.05 o 
   4   0  10        7.51        0.00     11.00 o 
   5   0  10      157.90      150.18     20.79 o 
   6   0  10        9.90        1.77     13.14 o 
   7   0  10       24.22       36.17     15.66 o 
  -8   1  10        0.03        7.87     14.77 o 
  -7   1  10        6.73       11.89     13.88 o 
  -6   1  10       91.61      105.64     17.37 o 
  -5   1  10       28.76       30.30     12.22 o 
  -4   1  10        0.79        0.89      5.10 o 
  -3   1  10       43.68       40.51      4.08 o 
  -2   1  10       10.17       10.33      3.75 o 
  -1   1  10      354.35      323.56     10.28 o 
   0   1  10        2.29        0.00      3.22 o 
   1   1  10        0.31        1.96      3.41 o 
   2   1  10       21.02       19.29      9.21 o 
   3   1  10       18.92       18.80      7.33 o 
   4   1  10      137.07      157.26     14.82 o 
   5   1  10       47.98       58.59     11.93 o 
   6   1  10       14.11       10.82      9.97 o 
   7   1  10        5.61        2.05      9.08 o 
  -8   2  10       19.31       33.12     16.51 o 
  -7   2  10       26.73       10.35     13.84 o 
  -6   2  10        9.35        0.00     17.53 o 
  -5   2  10      375.22      386.29     13.90 o 
  -4   2  10      292.99      285.68     16.46 o 
  -3   2  10       99.86      109.01      7.18 o 
  -2   2  10      355.40      355.54     12.69 o 
  -1   2  10        0.14        0.62      3.23 o 
   0   2  10      418.22      364.20     10.96 o 
   1   2  10       72.74       92.75      6.33 o 
   2   2  10      254.81      239.04     13.10 o 
   3   2  10      113.16      112.57     11.45 o 
   4   2  10        0.39        0.00      7.90 o 
   5   2  10       21.22       34.22     18.08 o 
   6   2  10        8.20        0.00      9.06 o 
   7   2  10        0.18        9.85      9.44 o 
  -7   3  10      212.21      193.06     22.15 o 
  -6   3  10     1182.48     1166.79     70.10 o 
  -5   3  10      800.84      770.07     19.84 o 
  -4   3  10       34.09       55.37      6.84 o 
  -3   3  10       91.49       79.90      6.89 o 
  -2   3  10      957.41      874.41     28.20 o 
  -1   3  10      400.51      406.45     12.20 o 
   0   3  10      580.29      511.15     20.91 o 
   1   3  10      314.05      274.45     11.45 o 
   2   3  10      393.39      369.14     13.97 o 
   3   3  10       33.22       34.84      8.69 o 
   4   3  10      516.83      486.70     58.08 o 
   5   3  10       66.62       68.53     12.39 o 
   6   3  10        1.56        4.81      9.67 o 
   7   3  10       10.35        1.79      9.89 o 
  -7   4  10       75.82       64.27     16.12 o 
  -6   4  10       33.80       45.47      7.89 o 
  -5   4  10       51.70       58.70      7.59 o 
  -4   4  10      460.44      422.70     19.55 o 
  -3   4  10      137.47      150.17      8.64 o 
  -2   4  10        1.01        1.74      3.64 o 
  -1   4  10       56.44       64.98      5.70 o 
   0   4  10       53.71       50.67      8.68 o 
   1   4  10      436.92      429.73     14.51 o 
   2   4  10      819.59      787.74     21.63 o 
   3   4  10      153.30      140.89     16.44 o 
   4   4  10        1.03        0.00      8.04 o 
   5   4  10       46.72       35.86     10.24 o 
   6   4  10       19.59        0.00      9.66 o 
   7   4  10        9.41        0.00      9.72 o 
  -7   5  10       28.95       32.68     14.11 o 
  -6   5  10      508.27      517.36     18.83 o 
  -5   5  10      166.70      178.90     11.68 o 
  -4   5  10        1.09        3.75      6.73 o 
  -3   5  10        5.18        5.54      4.63 o 
  -2   5  10      130.86      130.33     12.15 o 
  -1   5  10     1522.17     1359.66     25.33 o 
   0   5  10      167.66      183.91      8.14 o 
   1   5  10       54.72       72.68      8.48 o 
   2   5  10      316.20      312.22     13.37 o 
   3   5  10       26.26       46.69     14.22 o 
   4   5  10      595.14      593.30     20.61 o 
   5   5  10       40.51       49.85     11.40 o 
   6   5  10        0.88        0.00      9.65 o 
  -7   6  10      132.39      143.00     11.61 o 
  -6   6  10       12.08       14.08      7.22 o 
  -5   6  10      561.57      545.15     17.05 o 
  -4   6  10      765.54      668.25     18.84 o 
  -3   6  10      156.99      171.23      9.35 o 
  -2   6  10      198.76      203.99      9.73 o 
  -1   6  10        4.70        0.39      4.78 o 
   0   6  10      287.68      279.66     14.10 o 
   1   6  10      289.38      271.28     11.85 o 
   2   6  10      711.82      697.16     20.28 o 
   3   6  10      284.31      270.49     13.58 o 
   4   6  10        0.98        7.68      7.18 o 
   5   6  10       32.53       29.75     10.43 o 
   6   6  10       27.52       17.86     10.72 o 
  -7   7  10       11.57       20.60      8.07 o 
  -6   7  10       25.92       21.10      7.58 o 
  -5   7  10       25.93       41.94      7.19 o 
  -4   7  10        2.45       10.84      5.83 o 
  -3   7  10      113.64      140.45      9.08 o 
  -2   7  10       98.92      102.38      7.86 o 
  -1   7  10      274.05      305.81     16.43 o 
   0   7  10        2.66        1.57      4.22 o 
   1   7  10      399.06      368.56     13.81 o 
   2   7  10       37.65       19.35      9.46 o 
   3   7  10      195.08      200.36     12.27 o 
   4   7  10        4.42        7.44      6.29 o 
   5   7  10        4.10        0.00      7.71 o 
   6   7  10        4.02        0.00     10.05 o 
  -7   8  10      114.11      124.48     11.42 o 
  -6   8  10        0.02        2.77      6.64 o 
  -5   8  10      127.28      127.71     10.00 o 
  -4   8  10       96.92       96.03      8.68 o 
  -3   8  10      890.65      848.86     20.73 o 
  -2   8  10      410.22      382.33     19.28 o 
  -1   8  10        2.85        0.00      5.01 o 
   0   8  10       70.79       62.01     15.38 o 
   1   8  10       91.57       87.23      7.81 o 
   2   8  10      142.42      152.30     10.61 o 
   3   8  10      437.90      445.19     15.39 o 
   4   8  10        3.39        0.00      5.86 o 
   5   8  10       19.71       31.63      8.94 o 
   6   8  10        2.42        9.76     10.66 o 
  -7   9  10      118.79      109.55     11.47 o 
  -6   9  10      298.72      310.27     14.80 o 
  -5   9  10      273.27      283.62     13.39 o 
  -4   9  10        7.22        9.83      6.15 o 
  -3   9  10       85.36      101.80      8.61 o 
  -2   9  10      124.62      131.10      9.16 o 
  -1   9  10      455.42      402.59     13.55 o 
   0   9  10      162.57      144.09     13.31 o 
   1   9  10      123.73      139.64      9.51 o 
   2   9  10        0.06        6.37      5.95 o 
   3   9  10      165.89      182.75     12.46 o 
   4   9  10       98.26      111.08     10.21 o 
   5   9  10        3.46       10.12      8.05 o 
   6   9  10        3.19        0.00     10.32 o 
  -7  10  10        2.50        0.00      7.89 o 
  -6  10  10        6.73       10.17      7.28 o 
  -5  10  10       26.16       24.38      7.35 o 
  -4  10  10       75.55       67.63     10.12 o 
  -3  10  10       28.64       34.54      8.07 o 
  -2  10  10      279.73      283.47     12.45 o 
  -1  10  10       63.57       70.71      9.08 o 
   0  10  10      340.10      327.71     18.99 o 
   1  10  10        9.06       21.65      8.51 o 
   2  10  10       20.35       22.05      6.57 o 
   3  10  10       15.62       23.13      6.85 o 
   4  10  10        3.72       13.62      6.44 o 
   5  10  10       30.66       36.93      9.71 o 
   6  10  10        5.21        0.00     10.25 o 
  -7  11  10       47.48       43.76     10.40 o 
  -6  11  10      188.00      204.54     13.45 o 
  -5  11  10      105.62      105.79     10.04 o 
  -4  11  10       21.01       18.19      6.60 o 
  -3  11  10       24.30       16.18      7.60 o 
  -2  11  10      334.72      347.76     13.86 o 
  -1  11  10      606.38      548.14     21.29 o 
   0  11  10       85.43      113.07     14.68 o 
   1  11  10       21.23        5.44      8.37 o 
   2  11  10       49.02       47.56      7.77 o 
   3  11  10        0.64        5.30      6.15 o 
   4  11  10      193.60      203.48     13.88 o 
   5  11  10       33.62       49.16     14.10 o 
   6  11  10        6.67       15.44     10.03 o 
  -6  12  10        0.06        0.00      7.01 o 
  -5  12  10       41.48       35.21      8.26 o 
  -4  12  10      141.35      179.24     11.59 o 
  -3  12  10       95.41      106.87      9.93 o 
  -2  12  10       22.32       31.35      6.94 o 
  -1  12  10        7.62       11.71      7.18 o 
   0  12  10      114.09      112.23     13.73 o 
   1  12  10      168.75      211.42     17.13 o 
   2  12  10      197.70      203.41     14.73 o 
   3  12  10      105.48      106.97      9.72 o 
   4  12  10        8.77        9.37      7.13 o 
   5  12  10        7.33        6.99      7.62 o 
  -6  13  10        1.48        8.73      8.21 o 
  -5  13  10       18.58       19.12      7.95 o 
  -4  13  10        2.90        4.39      6.50 o 
  -3  13  10       68.42       76.07      9.04 o 
  -2  13  10        0.29        0.00      6.59 o 
  -1  13  10       87.58       93.97     10.74 o 
   0  13  10        2.64        9.02      9.56 o 
   1  13  10       42.91       31.59     10.97 o 
   2  13  10        5.67        9.47      8.32 o 
   3  13  10       44.09       45.00     10.67 o 
   4  13  10        0.93        5.77      8.99 o 
   5  13  10        0.70        8.05      8.80 o 
  -6  14  10        0.49        0.00      8.09 o 
  -5  14  10       40.10       35.23      9.80 o 
  -4  14  10      169.06      152.98     11.57 o 
  -3  14  10      300.80      284.19     16.19 o 
  -2  14  10      362.82      365.80     17.20 o 
  -1  14  10        6.81        0.00      8.05 o 
   0  14  10      176.25      187.73     17.34 o 
   1  14  10       16.32       19.86     10.70 o 
   2  14  10      119.38      182.22     15.10 o 
   3  14  10      180.24      173.01     19.29 o 
   4  14  10       25.14       29.36     10.47 o 
   5  14  10        5.90        0.00     10.48 o 
  -5  15  10       76.44       93.15     10.99 o 
  -4  15  10       74.33       93.00     10.40 o 
  -3  15  10       34.89       41.83      8.53 o 
  -2  15  10      162.71      177.07     13.85 o 
  -1  15  10       40.80       35.80     13.56 o 
   0  15  10       95.93      138.43     17.94 o 
   1  15  10      198.83      204.26     18.70 o 
   2  15  10        0.16        0.15      8.49 o 
   3  15  10       46.26       62.46     11.62 o 
   4  15  10       27.30       18.41     10.43 o 
   5  15  10       11.74       23.34     13.19 o 
  -5  16  10        1.10        7.99      8.77 o 
  -4  16  10        9.53        9.23      7.76 o 
  -3  16  10       47.06       50.09     10.16 o 
  -2  16  10       99.86      116.94     12.47 o 
  -1  16  10       17.70       21.33      9.08 o 
   0  16  10        7.29        0.00     10.48 o 
   1  16  10        0.18        5.29     10.45 o 
   2  16  10        9.04        8.72      8.80 o 
   3  16  10        1.22        1.67      9.36 o 
   4  16  10        0.07        5.42     10.21 o 
  -5  17  10       36.48       39.06     10.90 o 
  -4  17  10       15.32       31.37      9.15 o 
  -3  17  10        2.76        0.00      8.43 o 
  -2  17  10       36.70       26.77     15.19 o 
  -1  17  10      118.72      111.57     12.97 o 
   0  17  10       60.25       57.05     13.86 o 
   1  17  10        4.63       18.61     11.73 o 
   2  17  10        0.84        8.51      9.23 o 
   3  17  10       38.64       53.25     12.01 o 
   4  17  10       23.38       34.83     11.30 o 
  -4  18  10       49.91       74.30     10.75 o 
  -3  18  10       85.42       78.73     11.68 o 
  -2  18  10        7.31        0.00      8.98 o 
  -1  18  10        6.60        6.63      9.50 o 
   0  18  10        2.13        0.00     11.03 o 
   1  18  10       46.28       52.33     14.15 o 
   2  18  10       70.86       79.78     13.22 o 
   3  18  10        9.03       14.89     10.77 o 
  -4  19  10       23.81       36.85     14.25 o 
  -3  19  10        8.49       11.82      9.45 o 
  -2  19  10       33.08       52.28     11.06 o 
  -1  19  10      137.01      140.69     14.46 o 
   0  19  10       74.41      102.13     16.99 o 
   1  19  10        7.90       15.78     11.75 o 
   2  19  10        0.41        2.98      9.06 o 
   3  19  10        8.39        0.00      9.49 o 
  -3  20  10       72.22      100.56     12.87 o 
  -2  20  10       54.68       63.86     11.94 o 
  -1  20  10       18.70       14.33     10.25 o 
   0  20  10       19.58       28.50     13.97 o 
   1  20  10       34.53       19.99     17.81 o 
   2  20  10       28.13       30.88     10.07 o 
  -2  21  10       10.71        9.59      9.45 o 
  -1  21  10        2.73        0.00     12.04 o 
   0  21  10       13.39        8.75     13.30 o 
   1  21  10        0.00        0.00     11.63 o 
  -7   1  11       92.37      123.64     33.09 o 
  -6   1  11      274.92      275.73     24.02 o 
  -5   1  11       53.84       38.62     21.72 o 
  -4   1  11        7.44        2.90      5.42 o 
  -3   1  11      221.63      237.86     12.62 o 
  -2   1  11     1030.57      973.37     20.88 o 
  -1   1  11      334.57      308.72     12.41 o 
   0   1  11       31.41       41.08      5.26 o 
   1   1  11        6.85       10.00      6.04 o 
   2   1  11        0.75       12.51      6.82 o 
   3   1  11      532.14      517.70     21.82 o 
   4   1  11      350.26      318.61     19.02 o 
   5   1  11       67.52       46.40     11.43 o 
   6   1  11        3.48        0.62     15.10 o 
  -7   2  11       23.79       37.62     16.00 o 
  -6   2  11        3.54        0.00     13.80 o 
  -5   2  11      393.40      428.46     29.41 o 
  -4   2  11      828.26      752.93     19.27 o 
  -3   2  11      701.90      693.84     17.95 o 
  -2   2  11       99.07      107.03      7.24 o 
  -1   2  11      285.20      277.74     10.32 o 
   0   2  11       19.74       25.81      4.74 o 
   1   2  11      160.24      158.55      9.69 o 
   2   2  11      633.55      653.18     28.65 o 
   3   2  11       99.40       99.99     11.99 o 
   4   2  11       20.01       45.49     10.67 o 
   5   2  11        1.47        0.00      8.72 o 
   6   2  11       14.61       28.73     11.72 o 
  -7   3  11        0.68        1.81     13.78 o 
  -6   3  11        4.19        6.35     12.59 o 
  -5   3  11       36.49       30.42      7.00 o 
  -4   3  11      111.92      107.34      8.82 o 
  -3   3  11       78.43       92.03      7.97 o 
  -2   3  11       19.85       12.59      5.46 o 
  -1   3  11      170.48      170.83     12.04 o 
   0   3  11      289.82      264.45     11.09 o 
   1   3  11      191.33      202.54     10.85 o 
   2   3  11      280.30      266.26     12.77 o 
   3   3  11       45.23       41.94     10.07 o 
   4   3  11        0.31        0.00      8.34 o 
   5   3  11        1.25        6.29      9.68 o 
   6   3  11       13.42        6.67     10.70 o 
  -7   4  11       29.98       18.64     15.51 o 
  -6   4  11      104.26      150.20     27.87 o 
  -5   4  11      239.70      226.74     11.94 o 
  -4   4  11      599.41      595.05     17.13 o 
  -3   4  11      633.02      647.82     24.29 o 
  -2   4  11        4.96       10.42      6.26 o 
  -1   4  11      685.16      647.74     16.02 o 
   0   4  11       89.41       77.66      6.36 o 
   1   4  11       24.56       22.95      5.71 o 
   2   4  11      557.12      578.83     24.40 o 
   3   4  11      201.81      205.94     21.21 o 
   4   4  11      100.84      103.88     13.35 o 
   5   4  11       88.26      104.25     14.37 o 
   6   4  11        1.46        0.00     11.84 o 
  -7   5  11       38.35       37.51     15.26 o 
  -6   5  11      178.46      191.58     14.31 o 
  -5   5  11       77.90       68.11     10.51 o 
  -4   5  11        2.00        8.83      6.11 o 
  -3   5  11      453.58      440.95     14.76 o 
  -2   5  11      461.00      451.60     14.22 o 
  -1   5  11       56.98       66.80      8.02 o 
   0   5  11       19.29       11.64      9.10 o 
   1   5  11        0.04        4.10      5.09 o 
   2   5  11        9.58        7.34      6.05 o 
   3   5  11      174.57      193.92     12.19 o 
   4   5  11       23.87       20.91      9.91 o 
   5   5  11        5.97        8.71      9.99 o 
   6   5  11        1.41        0.00      9.65 o 
  -7   6  11        0.39        7.91     13.73 o 
  -6   6  11       33.00       37.09      7.96 o 
  -5   6  11        2.48        2.45      5.88 o 
  -4   6  11       57.11       51.29      7.62 o 
  -3   6  11       69.72       69.04      7.89 o 
  -2   6  11      155.45      157.42      9.64 o 
  -1   6  11      178.42      170.38     10.95 o 
   0   6  11       89.36       95.81      7.98 o 
   1   6  11       75.16       41.69      9.88 o 
   2   6  11      185.41      189.11     11.60 o 
   3   6  11        6.06       18.34     10.19 o 
   4   6  11       18.99       26.14     10.19 o 
   5   6  11        0.48        9.27      9.52 o 
   6   6  11        2.63        0.00     10.44 o 
  -7   7  11      144.62      135.45     29.55 o 
  -6   7  11      195.32      195.10     13.73 o 
  -5   7  11       76.69       77.77      9.94 o 
  -4   7  11       29.38       39.79      8.38 o 
  -3   7  11      566.96      541.39     20.24 o 
  -2   7  11     1547.46     1466.49     32.09 o 
  -1   7  11      302.83      295.73     19.21 o 
   0   7  11        4.76        7.03      7.16 o 
   1   7  11        0.93       13.18      5.51 o 
   2   7  11        0.63        0.00      5.84 o 
   3   7  11      460.33      485.92     24.97 o 
   4   7  11      255.84      280.12     28.20 o 
   5   7  11        9.56        0.00      8.76 o 
   6   7  11        0.09        0.00     10.79 o 
  -7   8  11        6.70        2.34      8.48 o 
  -6   8  11        6.11        6.95      7.54 o 
  -5   8  11       63.96       48.60      8.16 o 
  -4   8  11      568.56      498.06     19.91 o 
  -3   8  11       69.16       78.78     15.76 o 
  -2   8  11      174.96      161.85     13.51 o 
  -1   8  11       96.33       94.30      9.29 o 
   0   8  11        1.30        0.69      7.52 o 
   1   8  11       26.72       29.34      6.28 o 
   2   8  11        8.76       11.16      6.14 o 
   3   8  11       16.92       18.21      7.84 o 
   4   8  11        6.02        5.51      9.25 o 
   5   8  11       30.10       55.25     10.17 o 
   6   8  11       16.27       16.05     11.68 o 
  -7   9  11       30.05       41.61      9.87 o 
  -6   9  11       14.23        0.87      7.45 o 
  -5   9  11        0.11        3.43      6.96 o 
  -4   9  11       10.49       28.15      7.23 o 
  -3   9  11       57.69       50.60      9.32 o 
  -2   9  11      130.42      137.85     10.39 o 
  -1   9  11      125.20      120.49     13.40 o 
   0   9  11        9.93       10.79     15.06 o 
   1   9  11        0.54        0.00      7.84 o 
   2   9  11        0.09        0.00      8.15 o 
   3   9  11       11.84       31.62     11.44 o 
   4   9  11        0.55        0.00      6.39 o 
   5   9  11        8.74        8.87      8.86 o 
   6   9  11        8.04        6.24     10.27 o 
  -6  10  11       36.48       33.72      8.86 o 
  -5  10  11      220.77      227.15     13.22 o 
  -4  10  11      378.33      385.88     19.68 o 
  -3  10  11      376.66      374.12     14.84 o 
  -2  10  11       37.77       41.37      8.67 o 
  -1  10  11      195.43      222.67     16.91 o 
   0  10  11      230.16      224.43     25.17 o 
   1  10  11      160.68      169.36     32.21 o 
   2  10  11      321.14      303.54     15.05 o 
   3  10  11        8.58        0.00      6.75 o 
   4  10  11        0.12        5.04      7.00 o 
   5  10  11       46.97       44.21     11.03 o 
  -6  11  11       45.76       45.61      9.44 o 
  -5  11  11       56.10       72.89      9.58 o 
  -4  11  11        4.37        1.15      6.25 o 
  -3  11  11      263.06      246.94     17.80 o 
  -2  11  11      284.63      288.96     23.07 o 
  -1  11  11        0.31        0.78      8.39 o 
   0  11  11        0.60        2.94      9.88 o 
   1  11  11        0.44        2.45      9.04 o 
   2  11  11        7.18        0.00     30.34 o 
   3  11  11       15.78       21.04      8.52 o 
   4  11  11      139.50      149.45     19.98 o 
   5  11  11       14.14       16.58     11.47 o 
  -6  12  11       29.09       38.73     10.02 o 
  -5  12  11        0.36        0.00      7.20 o 
  -4  12  11        3.60        0.00      6.73 o 
  -3  12  11      140.74      134.45     10.91 o 
  -2  12  11      229.64      219.36     14.21 o 
  -1  12  11        2.36        0.00      8.81 o 
   0  12  11       55.04       66.08     12.55 o 
   1  12  11       19.29       35.81     11.03 o 
   2  12  11       37.06       44.13     12.19 o 
   3  12  11       55.63       28.81     13.06 o 
   4  12  11        0.80        0.00      7.21 o 
   5  12  11        1.59        0.00      8.10 o 
  -6  13  11       45.46       62.23     11.29 o 
  -5  13  11       51.14       55.11      9.66 o 
  -4  13  11       11.97        7.39      8.41 o 
  -3  13  11       42.66       41.98      8.42 o 
  -2  13  11      297.82      261.23     15.42 o 
  -1  13  11      119.64      141.79     15.83 o 
   0  13  11       32.54       33.38     11.81 o 
   1  13  11       30.33       38.79     11.64 o 
   2  13  11       93.20      106.79     16.08 o 
   3  13  11       96.98      119.22     14.13 o 
   4  13  11       17.09       30.95     10.81 o 
   5  13  11       14.02       16.84     10.68 o 
  -5  14  11       64.61       74.57     13.03 o 
  -4  14  11      137.51      156.03     12.43 o 
  -3  14  11        1.89        0.00      7.14 o 
  -2  14  11       76.16       70.95     11.16 o 
  -1  14  11       31.09       31.27     11.48 o 
   0  14  11        0.60        8.10     10.62 o 
   1  14  11        0.40        0.00     10.13 o 
   2  14  11       44.51       83.00     15.55 o 
   3  14  11        7.45       12.01      9.90 o 
   4  14  11        2.89       14.48     10.14 o 
  -5  15  11        0.15       10.32      8.58 o 
  -4  15  11        0.01        2.41      7.79 o 
  -3  15  11       34.58       51.62     10.18 o 
  -2  15  11       99.67      103.48     12.30 o 
  -1  15  11      117.94      121.58     16.06 o 
   0  15  11       45.14       48.52     13.84 o 
   1  15  11       12.28        0.00     10.97 o 
   2  15  11        0.71        6.35     11.29 o 
   3  15  11       20.97       30.37     11.11 o 
   4  15  11       10.97       21.75     11.01 o 
  -5  16  11       52.85       76.82     11.82 o 
  -4  16  11      121.83      113.69     12.15 o 
  -3  16  11      176.12      174.47     14.69 o 
  -2  16  11       12.58       22.58      9.58 o 
  -1  16  11       27.21       27.12     11.77 o 
   0  16  11      260.39      322.00     23.27 o 
   1  16  11      144.79      167.95     18.56 o 
   2  16  11        4.94        3.53     12.10 o 
   3  16  11        2.19        0.00     10.08 o 
   4  16  11        0.17       10.45     10.81 o 
  -4  17  11       38.45       37.01     11.14 o 
  -3  17  11      100.05      109.18     13.56 o 
  -2  17  11        2.77        9.56      9.81 o 
  -1  17  11        6.97        8.53     18.46 o 
   0  17  11       31.35       31.83     14.12 o 
   1  17  11       27.13       11.55     12.48 o 
   2  17  11       13.59        0.81     12.33 o 
   3  17  11        0.52        0.00      9.40 o 
  -3  18  11        1.10        0.00      8.87 o 
  -2  18  11        0.13        3.62      9.52 o 
  -1  18  11       30.55       28.84     12.92 o 
   0  18  11       23.14       30.14     13.42 o 
   1  18  11       43.12       49.75     14.90 o 
   2  18  11        5.42       11.96     12.56 o 
  -3  19  11       52.21       62.69     11.20 o 
  -2  19  11       98.84       96.99     16.03 o 
  -1  19  11       45.55       61.86     29.32 o 
   0  19  11        3.29        5.87     12.65 o 
   1  19  11       10.43       33.26     13.60 o 
   2  19  11       16.80       27.74     14.31 o 
  -2  20  11        3.54        0.79      9.21 o 
  -1  20  11        5.38        0.00     11.19 o 
   0  20  11        0.06       10.21     11.98 o 
   1  20  11        3.33        0.00     10.51 o 
  -7   0  12        0.25        0.00     19.02 o 
  -6   0  12       21.53        0.00     16.69 o 
  -5   0  12       62.59       73.27     21.07 o 
  -4   0  12      645.40      628.02     41.58 o 
  -3   0  12      292.55      305.67     28.90 o 
  -2   0  12      788.27      743.73     26.31 o 
  -1   0  12      104.97      107.57     10.99 o 
   0   0  12       90.80       76.41     13.38 o 
   1   0  12       14.45       16.41      9.79 o 
   2   0  12      224.42      236.03     21.91 o 
   3   0  12       36.40       48.29     15.19 o 
   4   0  12      240.66      288.89     26.47 o 
   5   0  12       18.89        1.86     13.89 o 
   6   0  12       16.22        9.60     17.25 o 
  -7   1  12       18.91        6.50     15.62 o 
  -6   1  12       39.10       53.18     19.90 o 
  -5   1  12       50.44       49.68     13.80 o 
  -4   1  12       50.51       50.83     13.01 o 
  -3   1  12      389.00      364.36     16.11 o 
  -2   1  12      757.99      703.37     17.80 o 
  -1   1  12       36.91       24.22      5.83 o 
   0   1  12        9.77        0.74      4.58 o 
   1   1  12       20.76       33.36      6.78 o 
   2   1  12       49.09       71.40     16.17 o 
   3   1  12       56.60       63.02     11.21 o 
   4   1  12        8.69        9.93      9.50 o 
   5   1  12        8.62        5.50      9.99 o 
   6   1  12        1.15       11.94     12.32 o 
  -7   2  12        9.01       25.66     16.15 o 
  -6   2  12       96.62       79.72     16.65 o 
  -5   2  12      149.94      161.11     19.37 o 
  -4   2  12      348.56      351.71     13.96 o 
  -3   2  12      217.84      240.12     13.67 o 
  -2   2  12      118.16      135.19     10.66 o 
  -1   2  12     1753.86     1538.70     29.33 o 
   0   2  12      347.60      341.55     12.14 o 
   1   2  12      405.92      401.49     27.60 o 
   2   2  12        6.98       14.48      7.72 o 
   3   2  12       41.03       40.33     10.51 o 
   4   2  12      169.97      169.02     15.52 o 
   5   2  12        2.53        2.09     10.00 o 
   6   2  12       12.95       20.34     11.24 o 
  -7   3  12       70.15       70.78     21.02 o 
  -6   3  12       62.68       50.82     16.07 o 
  -5   3  12       15.38        2.71     11.36 o 
  -4   3  12      112.37      106.09      9.29 o 
  -3   3  12     1382.09     1314.07     27.59 o 
  -2   3  12      779.75      784.79     27.83 o 
  -1   3  12       77.31      100.04      7.52 o 
   0   3  12        1.08        1.06      4.65 o 
   1   3  12        1.11        0.00      5.30 o 
   2   3  12      274.38      304.47     16.91 o 
   3   3  12      149.96      149.62     19.72 o 
   4   3  12       35.85       43.49     11.17 o 
   5   3  12        1.64        5.55      9.75 o 
   6   3  12        0.04        0.00     12.58 o 
  -7   4  12        0.95       13.03     13.30 o 
  -6   4  12       12.72        0.00     12.41 o 
  -5   4  12        3.88       11.69      7.02 o 
  -4   4  12      182.08      181.20     11.16 o 
  -3   4  12        3.64        3.60      6.11 o 
  -2   4  12       67.82       65.88      9.10 o 
  -1   4  12       45.66       45.72      7.83 o 
   0   4  12       12.70        2.12      4.44 o 
   1   4  12       26.83       33.25      7.13 o 
   2   4  12       28.99       37.22      7.58 o 
   3   4  12        0.22        0.00      7.99 o 
   4   4  12        9.61       23.29     13.42 o 
   5   4  12        5.59        4.18     19.86 o 
   6   4  12       11.84       18.61     11.56 o 
  -7   5  12       54.50       51.04     15.90 o 
  -6   5  12       18.73        6.67     12.97 o 
  -5   5  12       30.18       23.45      7.37 o 
  -4   5  12       23.39       29.29      7.50 o 
  -3   5  12      190.56      209.34     11.38 o 
  -2   5  12      347.32      305.24     41.58 o 
  -1   5  12       51.55       57.69      8.35 o 
   0   5  12        4.23        1.11      5.17 o 
   1   5  12       82.94       80.94      8.80 o 
   2   5  12      295.87      304.69     17.08 o 
   3   5  12       59.74       76.10     11.89 o 
   4   5  12        0.40        1.87      9.59 o 
   5   5  12        4.89       13.59     10.73 o 
   6   5  12        0.20        0.00      9.67 o 
  -7   6  12       10.91       17.45     13.97 o 
  -6   6  12       17.37       15.91     13.47 o 
  -5   6  12      148.40      156.62     11.17 o 
  -4   6  12      209.77      236.98     12.50 o 
  -3   6  12      186.92      197.62     15.62 o 
  -2   6  12      235.13      220.66     13.29 o 
  -1   6  12      807.87      772.53     29.66 o 
   0   6  12      157.59      137.07     13.65 o 
   1   6  12      157.04      163.79     12.79 o 
   2   6  12       33.89       24.55     10.45 o 
   3   6  12       20.17       28.88     14.78 o 
   4   6  12       24.31        9.06      9.87 o 
   5   6  12       25.89       30.83     21.72 o 
  -6   7  12       10.13        7.30      7.83 o 
  -5   7  12        7.81        9.41      6.98 o 
  -4   7  12       57.70       76.29      9.11 o 
  -3   7  12       17.40        2.24      7.94 o 
  -2   7  12        1.19        2.56      6.53 o 
  -1   7  12        7.97        0.00      8.33 o 
   0   7  12       29.74       31.48      9.55 o 
   1   7  12       84.63       97.78      9.54 o 
   2   7  12        0.18        0.00      6.22 o 
   3   7  12       19.79       16.77      7.92 o 
   4   7  12        1.40        1.33      9.68 o 
   5   7  12        1.51        0.00      9.69 o 
  -6   8  12      100.20      123.05     11.55 o 
  -5   8  12       38.82       42.32      8.38 o 
  -4   8  12      163.22      171.74     11.55 o 
  -3   8  12      113.84      133.20     11.62 o 
  -2   8  12        8.69       19.74      6.67 o 
  -1   8  12      127.79      113.95     13.80 o 
   0   8  12      181.32      197.28     16.92 o 
   1   8  12      265.44      258.45     21.67 o 
   2   8  12       21.71       11.04      6.63 o 
   3   8  12        4.18        2.34      7.65 o 
   4   8  12       65.16       83.82     13.58 o 
   5   8  12        0.42        6.91     14.31 o 
  -6   9  12       66.94       68.74     11.53 o 
  -5   9  12       20.08       20.82      9.30 o 
  -4   9  12       15.30       21.96      7.30 o 
  -3   9  12      329.99      345.12     17.90 o 
  -2   9  12      592.22      588.88     23.30 o 
  -1   9  12      249.24      258.17     18.50 o 
   0   9  12       25.06       33.50     10.01 o 
   1   9  12       25.23       51.87     11.69 o 
   2   9  12       78.07      109.57     14.87 o 
   3   9  12       33.91       37.02      9.51 o 
   4   9  12        4.61        0.00     16.92 o 
   5   9  12       14.30       18.38     11.09 o 
  -6  10  12        4.97       15.56      9.14 o 
  -5  10  12        9.26        7.28      7.18 o 
  -4  10  12        9.86       16.13     12.13 o 
  -3  10  12       43.19       35.13      8.12 o 
  -2  10  12       85.02       76.93     10.40 o 
  -1  10  12        0.14        2.90      8.83 o 
   0  10  12        7.49        0.00     10.86 o 
   1  10  12        7.40       14.55      9.54 o 
   2  10  12       34.30       35.25     12.02 o 
   3  10  12        0.21        0.46      7.27 o 
   4  10  12       24.78        0.29     12.86 o 
   5  10  12        1.80        8.88     11.26 o 
  -6  11  12        1.82        1.36      8.54 o 
  -5  11  12        1.83        0.00      8.72 o 
  -4  11  12       14.32       25.82      8.17 o 
  -3  11  12      282.27      316.19     20.19 o 
  -2  11  12      174.09      176.17     13.55 o 
  -1  11  12       32.12       45.16     11.24 o 
   0  11  12        0.43       12.97      9.89 o 
   1  11  12        4.44       21.31     10.78 o 
   2  11  12      120.61      153.11     17.60 o 
   3  11  12      122.10       97.06     16.41 o 
   4  11  12        0.55        0.00      8.61 o 
   5  11  12        0.98        0.69      9.43 o 
  -5  12  12       69.50       76.02     15.18 o 
  -4  12  12      145.18      146.63     11.88 o 
  -3  12  12        0.22        4.43      7.42 o 
  -2  12  12       67.36       48.45      9.66 o 
  -1  12  12      234.75      233.01     18.93 o 
   0  12  12      241.19      286.32     20.91 o 
   1  12  12       39.11       69.66     14.22 o 
   2  12  12       25.06       43.86     13.43 o 
   3  12  12       33.94       13.28     12.72 o 
   4  12  12       30.93       22.17     12.36 o 
  -5  13  12        0.42        0.00      8.77 o 
  -4  13  12        0.14        0.00      7.52 o 
  -3  13  12       14.61       33.82      9.38 o 
  -2  13  12       51.67       42.71     10.24 o 
  -1  13  12        6.15       11.36     16.92 o 
   0  13  12       10.76        1.23     10.93 o 
   1  13  12        8.78       18.48     12.09 o 
   2  13  12      103.06      110.93     17.28 o 
   3  13  12       28.35       25.25     16.08 o 
   4  13  12        0.03        7.96     12.51 o 
  -5  14  12       69.51       75.67     11.58 o 
  -4  14  12       28.93       35.25      9.27 o 
  -3  14  12       24.74       29.06      9.69 o 
  -2  14  12        0.05        0.00      8.02 o 
  -1  14  12       61.71       48.58     13.47 o 
   0  14  12       61.96       64.78     14.02 o 
   1  14  12       97.74      122.56     17.40 o 
   2  14  12       28.16       38.59     13.84 o 
   3  14  12        2.59        0.00     11.93 o 
   4  14  12        4.03       14.42     22.93 o 
  -4  15  12       38.57       23.46     10.76 o 
  -3  15  12      118.03      145.88     14.33 o 
  -2  15  12       78.36      103.81     12.98 o 
  -1  15  12       34.62       49.04     13.70 o 
   0  15  12        0.39        0.00     13.94 o 
   1  15  12       26.51       42.21     13.93 o 
   2  15  12       14.86       27.83     13.19 o 
   3  15  12        5.15        9.51     21.35 o 
  -4  16  12        8.51       20.78     10.90 o 
  -3  16  12       13.83       19.96     10.25 o 
  -2  16  12        6.42        0.00      8.96 o 
  -1  16  12        2.09        0.00     10.32 o 
   0  16  12       15.18        6.44     12.59 o 
   1  16  12       35.45       26.31     15.89 o 
   2  16  12        4.35        5.02     14.03 o 
   3  16  12        0.10        4.04     13.98 o 
  -3  17  12        2.46        0.00     10.21 o 
  -2  17  12       53.52       47.23     15.70 o 
  -1  17  12       27.57       25.11     13.30 o 
   0  17  12        0.38        0.00     11.33 o 
   1  17  12        3.82       15.23     13.75 o 
   2  17  12       35.56       29.96     14.10 o 
  -2  18  12        0.27       12.39      9.50 o 
  -1  18  12        1.76        1.37     30.95 o 
   0  18  12       19.48       26.79     13.70 o 
   1  18  12        2.82        1.01     11.44 o 
  -1  19  12        6.41        0.00     11.31 o 
   0  19  12        3.35        1.31     21.58 o 
  -6   1  13        0.91        0.00     11.92 o 
  -5   1  13        9.72       12.26     12.96 o 
  -4   1  13       98.23       91.14     15.75 o 
  -3   1  13      570.94      558.33     27.81 o 
  -2   1  13       64.96       66.55      9.13 o 
  -1   1  13      134.74      123.12     22.47 o 
   0   1  13       28.23       15.11      5.69 o 
   1   1  13      133.82      152.90     14.08 o 
   2   1  13      279.57      277.13     17.40 o 
   3   1  13        2.78        0.00      8.37 o 
   4   1  13        0.53       13.04     10.20 o 
   5   1  13        6.69        3.54     11.36 o 
  -6   2  13       11.86       12.68     13.13 o 
  -5   2  13       20.61       40.88     13.78 o 
  -4   2  13       91.38       97.94     16.17 o 
  -3   2  13        1.00       12.31      7.88 o 
  -2   2  13      439.24      363.25     19.84 o 
  -1   2  13      558.21      507.80     38.25 o 
   0   2  13       27.71       30.49      9.29 o 
   1   2  13       24.81       38.53      7.64 o 
   2   2  13       21.32       27.20      9.59 o 
   3   2  13       23.47       38.38     11.20 o 
   4   2  13        4.78        2.23     10.11 o 
   5   2  13       10.60       12.96     12.42 o 
  -6   3  13       20.43       19.42     16.03 o 
  -5   3  13        4.17        0.97     12.23 o 
  -4   3  13        3.98        9.31     11.34 o 
  -3   3  13        2.59        1.31      7.71 o 
  -2   3  13        9.23        0.00      6.59 o 
  -1   3  13        7.90        7.85      6.83 o 
   0   3  13       35.03       42.84      7.79 o 
   1   3  13       39.36       37.28      7.98 o 
   2   3  13       12.97        2.15      8.29 o 
   3   3  13       21.64       15.74      9.62 o 
   4   3  13        6.33       13.47     10.10 o 
   5   3  13       18.21       27.47     13.61 o 
  -6   4  13       58.06       50.28     16.40 o 
  -5   4  13      118.04      127.83     18.72 o 
  -4   4  13      330.27      364.47     15.10 o 
  -3   4  13        1.59        6.57      7.41 o 
  -2   4  13      319.84      305.69     15.38 o 
  -1   4  13      175.05      173.35     14.53 o 
   0   4  13      151.49      160.75     12.72 o 
   1   4  13       89.88       87.55      9.67 o 
   2   4  13       39.29       15.95     16.08 o 
   3   4  13       73.86       52.26     11.47 o 
   4   4  13       47.14       53.84     12.51 o 
   5   4  13        6.90       18.42     12.15 o 
  -6   5  13        8.52        8.12     22.70 o 
  -5   5  13        9.53       13.33     12.16 o 
  -4   5  13       95.26      101.31     10.01 o 
  -3   5  13      437.09      406.48     18.27 o 
  -2   5  13      146.74      154.65     12.26 o 
  -1   5  13        7.11        8.23      8.06 o 
   0   5  13      102.01      107.58     12.86 o 
   1   5  13      192.56      194.68     12.45 o 
   2   5  13       95.91       98.03     12.34 o 
   3   5  13       12.73        5.10      9.25 o 
   4   5  13        0.05        2.00      9.68 o 
   5   5  13        0.28        0.00     11.43 o 
  -6   6  13       17.13       11.13     14.03 o 
  -5   6  13       12.35       12.97      7.71 o 
  -4   6  13        0.08       10.71      7.16 o 
  -3   6  13        7.06       14.15      6.91 o 
  -2   6  13       48.55       49.12      9.08 o 
  -1   6  13        1.36        0.00      8.15 o 
   0   6  13       19.51       27.21      9.76 o 
   1   6  13        4.33        9.08      7.20 o 
   2   6  13       10.90       13.79      8.03 o 
   3   6  13      123.74      117.06     14.16 o 
   4   6  13        2.06        8.45     10.49 o 
   5   6  13        6.44        5.89     16.83 o 
  -6   7  13        0.81        0.00     12.56 o 
  -5   7  13        0.32        4.76      8.76 o 
  -4   7  13      151.17      154.93     13.50 o 
  -3   7  13      375.85      368.82     17.22 o 
  -2   7  13       77.19       74.51     10.29 o 
  -1   7  13       12.59       11.18      9.44 o 
   0   7  13        7.69       16.54      9.28 o 
   1   7  13      114.76      115.13     43.35 o 
   2   7  13      324.61      311.92     19.48 o 
   3   7  13       26.35       24.69     13.89 o 
   4   7  13        0.17        0.00     10.14 o 
   5   7  13        5.78        5.97     10.43 o 
  -6   8  13        3.41       11.37      8.18 o 
  -5   8  13       25.22       20.30      8.61 o 
  -4   8  13      124.44      129.16     11.46 o 
  -3   8  13        0.22        0.00      6.38 o 
  -2   8  13      118.75      115.05     15.52 o 
  -1   8  13       95.34      107.71     14.38 o 
   0   8  13       23.08       17.55      9.67 o 
   1   8  13       15.02       25.46     10.82 o 
   2   8  13        0.43        5.15     10.18 o 
   3   8  13       21.99        5.92     15.29 o 
   4   8  13       33.71       38.03     24.24 o 
   5   8  13        4.01       26.06     12.82 o 
  -6   9  13        4.78        4.08      8.64 o 
  -5   9  13        4.28        0.00      7.53 o 
  -4   9  13       17.41       13.05      9.14 o 
  -3   9  13       51.96       64.20      9.14 o 
  -2   9  13       31.92       25.38     10.56 o 
  -1   9  13        0.92        0.00      9.78 o 
   0   9  13        6.65        2.18      9.28 o 
   1   9  13       17.46       21.99     11.14 o 
   2   9  13      100.71       67.17     49.13 o 
   3   9  13        1.14        0.00      8.06 o 
   4   9  13        0.02        7.76     10.57 o 
  -5  10  13       83.54       78.39     10.80 o 
  -4  10  13       29.11       31.95      9.15 o 
  -3  10  13        1.33        1.24      7.00 o 
  -2  10  13      154.59      132.52     15.70 o 
  -1  10  13      189.95      214.63     33.42 o 
   0  10  13      223.61      247.55     20.18 o 
   1  10  13       70.63       61.49     17.25 o 
   2  10  13       10.15        9.62     11.62 o 
   3  10  13       46.84       45.05     16.83 o 
   4  10  13        3.95        0.00     20.83 o 
  -5  11  13        0.12        6.51      8.36 o 
  -4  11  13       17.27        9.73      8.00 o 
  -3  11  13        5.86        2.94     10.12 o 
  -2  11  13       15.17       22.13     13.05 o 
  -1  11  13       12.64        6.14     10.10 o 
   0  11  13       37.47       59.51     13.62 o 
   1  11  13       26.98       27.00     12.11 o 
   2  11  13        0.51       13.84     11.93 o 
   3  11  13       28.34       35.26     13.14 o 
   4  11  13       10.72       17.81     16.78 o 
  -5  12  13        4.20       21.21     10.66 o 
  -4  12  13        0.21        0.00      8.73 o 
  -3  12  13        2.50       14.83      8.96 o 
  -2  12  13        0.13        1.20     10.10 o 
  -1  12  13        7.75        6.96     11.27 o 
   0  12  13       31.80       30.57     12.27 o 
   1  12  13       24.10       35.47     13.52 o 
   2  12  13        2.03        4.04     11.98 o 
   3  12  13        0.11        0.00     13.47 o 
   4  12  13        1.86        0.00     13.52 o 
  -4  13  13       19.90       17.36     10.43 o 
  -3  13  13       63.52       66.67     11.59 o 
  -2  13  13       76.05       72.84     14.47 o 
  -1  13  13       10.72       11.35     11.39 o 
   0  13  13       68.81      108.94     16.47 o 
   1  13  13      107.68      105.01     16.98 o 
   2  13  13       31.14       11.60     22.75 o 
   3  13  13        0.43        0.00     18.32 o 
  -4  14  13        9.79       23.25     10.91 o 
  -3  14  13       13.41       18.90     10.45 o 
  -2  14  13        2.12        3.46     10.99 o 
  -1  14  13       31.63       46.45     13.63 o 
   0  14  13       37.41       49.93     14.60 o 
   1  14  13        2.46       12.63     12.65 o 
   2  14  13        4.86        8.60     12.71 o 
   3  14  13        5.65        8.17     12.18 o 
  -4  15  13       33.32       41.18     11.80 o 
  -3  15  13       19.19       10.72     12.13 o 
  -2  15  13       15.16       11.79     11.80 o 
  -1  15  13       28.89       23.59     13.89 o 
   0  15  13       14.14        0.00     11.33 o 
   1  15  13       14.27       27.98     14.04 o 
   2  15  13       30.12       28.96     35.52 o 
  -3  16  13        7.68        9.73     10.31 o 
  -2  16  13       34.07       87.29     17.31 o 
  -1  16  13       82.50       79.07     16.70 o 
   0  16  13       95.06       96.33     18.88 o 
   1  16  13        0.32        0.00     11.63 o 
   2  16  13       13.15        7.92     18.55 o 
  -2  17  13        8.81        0.00     12.87 o 
  -1  17  13        0.87        0.00     24.10 o 
   0  17  13       14.53       24.23     16.87 o 
   1  17  13       14.71       22.57     13.56 o 
  -6   0  14       10.42        0.00     15.66 o 
  -5   0  14       25.64       46.42     20.97 o 
  -4   0  14       38.36       36.82     18.83 o 
  -3   0  14       38.20       55.19     18.08 o 
  -2   0  14        1.95        0.84     12.49 o 
  -1   0  14      245.00      266.40     17.07 o 
   0   0  14      268.24      259.62     22.56 o 
   1   0  14        5.34        1.96     12.58 o 
   2   0  14      102.96      112.42     19.30 o 
   3   0  14       55.20       49.87     16.78 o 
   4   0  14       72.03       69.64     19.86 o 
   5   0  14       29.01        9.88     17.99 o 
  -6   1  14        0.18        5.74     12.15 o 
  -5   1  14        4.50        5.17     12.32 o 
  -4   1  14       34.55       37.86     13.01 o 
  -3   1  14      147.03      128.67     16.84 o 
  -2   1  14       31.22       32.97      8.63 o 
  -1   1  14        3.08        9.07      6.22 o 
   0   1  14        1.07       14.23      7.20 o 
   1   1  14       25.17       41.74     10.17 o 
   2   1  14        7.00        8.22      9.20 o 
   3   1  14        0.01        0.00      8.88 o 
   4   1  14        0.04        0.00     16.55 o 
   5   1  14       10.09        0.00     11.56 o 
  -6   2  14        0.79        0.00     11.73 o 
  -5   2  14       20.53       19.59     13.64 o 
  -4   2  14        3.73        9.72     11.01 o 
  -3   2  14        2.78        6.19     11.24 o 
  -2   2  14      142.44      115.31     26.56 o 
  -1   2  14       89.23       92.18     12.14 o 
   0   2  14      104.04      140.09     11.06 o 
   1   2  14        2.76        2.22      8.53 o 
   2   2  14       53.11       54.98     11.96 o 
   3   2  14        4.92        0.00     10.67 o 
   4   2  14        3.18        0.00     10.11 o 
   5   2  14       34.94       57.39     15.06 o 
  -6   3  14       34.18       37.72     15.75 o 
  -5   3  14        9.28       16.23     12.12 o 
  -4   3  14      131.64      144.67     18.27 o 
  -3   3  14      232.12      225.71     14.89 o 
  -2   3  14       27.67       36.50      8.69 o 
  -1   3  14        7.06        5.87      8.80 o 
   0   3  14      106.47      101.99     10.15 o 
   1   3  14      298.77      265.63     17.19 o 
   2   3  14      138.92      132.70     14.25 o 
   3   3  14        4.26        7.84      9.96 o 
   4   3  14        0.61        0.98     10.15 o 
   5   3  14        1.17        0.00     12.06 o 
  -6   4  14        0.18        5.35     14.68 o 
  -5   4  14        1.26        7.13     11.88 o 
  -4   4  14        8.29        9.48     13.89 o 
  -3   4  14        2.53        3.91      8.09 o 
  -2   4  14       89.36       81.71     10.95 o 
  -1   4  14       16.29       35.18     10.77 o 
   0   4  14        8.47        0.00      8.88 o 
   1   4  14      154.87      173.16     12.66 o 
   2   4  14       28.24       27.21     10.05 o 
   3   4  14       19.74       11.35     10.55 o 
   4   4  14        0.27        0.07     10.73 o 
  -6   5  14        5.22        8.39     12.99 o 
  -5   5  14        5.49       10.45     18.97 o 
  -4   5  14       49.83       53.83      9.08 o 
  -3   5  14       39.11       52.37     15.38 o 
  -2   5  14        2.94        0.00     10.42 o 
  -1   5  14        2.36        1.68      8.87 o 
   0   5  14       21.42       12.80      7.71 o 
   1   5  14      128.35      141.26     15.79 o 
   2   5  14        4.47        3.47      9.78 o 
   3   5  14        7.15        8.63      9.88 o 
   4   5  14        4.37        0.67     10.65 o 
  -5   6  14        0.30        0.00     11.46 o 
  -4   6  14        1.96        4.65      7.59 o 
  -3   6  14        3.66        4.76      7.25 o 
  -2   6  14      123.63      130.95     19.30 o 
  -1   6  14      221.90      199.62     17.24 o 
   0   6  14       23.53       16.11     11.15 o 
   1   6  14        1.29        6.11      9.88 o 
   2   6  14      113.11      109.14     14.14 o 
   3   6  14        0.49        0.00      9.50 o 
   4   6  14        9.62       14.68     11.67 o 
  -5   7  14        0.07        1.65      7.78 o 
  -4   7  14        0.02        5.43      7.54 o 
  -3   7  14        5.58        8.72      9.68 o 
  -2   7  14       32.51       44.67     15.15 o 
  -1   7  14        7.75        3.30      9.92 o 
   0   7  14       98.96      108.93     14.93 o 
   1   7  14        1.08        0.00      7.99 o 
   2   7  14       15.22       32.63     16.03 o 
   3   7  14       12.78       18.81     10.58 o 
   4   7  14        0.68        5.97     16.50 o 
  -5   8  14       26.70       29.41      9.58 o 
  -4   8  14        0.00        0.00      7.57 o 
  -3   8  14      104.10       83.24     11.67 o 
  -2   8  14        5.98        0.00     10.12 o 
  -1   8  14       99.43       99.70     14.98 o 
   0   8  14      178.24      159.03     16.98 o 
   1   8  14        3.07        0.45     10.27 o 
   2   8  14       26.07       42.04     12.56 o 
   3   8  14       13.45       13.82     10.49 o 
   4   8  14        6.82        1.15     10.51 o 
  -5   9  14       27.53       25.70     10.63 o 
  -4   9  14       29.60       43.83      9.67 o 
  -3   9  14      131.35      131.88     16.50 o 
  -2   9  14       68.05       71.01     13.97 o 
  -1   9  14       10.91        5.48     10.79 o 
   0   9  14      106.87      110.24     27.64 o 
   1   9  14       92.48       86.64     15.15 o 
   2   9  14        1.67        6.13     10.21 o 
   3   9  14        0.40        3.82     15.75 o 
   4   9  14        0.77        0.00     10.34 o 
  -5  10  14        9.62       14.17      9.33 o 
  -4  10  14        0.31        8.55      9.80 o 
  -3  10  14       16.49       20.16      9.16 o 
  -2  10  14       26.01       23.27     11.76 o 
  -1  10  14      121.37      132.86     17.33 o 
   0  10  14        0.87        0.00     15.10 o 
   1  10  14       14.07       12.15     12.01 o 
   2  10  14        0.34        0.00     11.49 o 
   3  10  14        0.35        0.00     15.94 o 
  -4  11  14       65.89       57.85     17.53 o 
  -3  11  14       10.68       15.07      9.06 o 
  -2  11  14        0.62        0.00     10.64 o 
  -1  11  14       13.03       12.31     17.01 o 
   0  11  14        9.76       40.24     13.12 o 
   1  11  14      133.34      163.30     18.96 o 
   2  11  14       62.12       31.84     14.15 o 
   3  11  14       10.04       13.33     17.34 o 
  -4  12  14        4.57       12.15     10.48 o 
  -3  12  14        1.12        0.00      8.67 o 
  -2  12  14       22.23       28.08     20.69 o 
  -1  12  14       73.27      102.76     22.65 o 
   0  12  14        0.78        0.00     11.60 o 
   1  12  14       18.80       32.09     13.88 o 
   2  12  14       33.38       53.66     15.27 o 
   3  12  14       20.71        7.03     13.02 o 
  -4  13  14       11.15        9.90     10.55 o 
  -3  13  14        0.09        0.00      9.34 o 
  -2  13  14        0.01        0.00     11.48 o 
  -1  13  14       11.42       14.91     12.28 o 
   0  13  14       23.11       11.70     13.56 o 
   1  13  14        6.17        3.99     12.57 o 
   2  13  14       11.88       22.42     14.71 o 
  -3  14  14       34.07       22.09     10.87 o 
  -2  14  14       38.65       54.16     14.83 o 
  -1  14  14       17.84       36.94     28.53 o 
   0  14  14       28.55       47.86     14.98 o 
   1  14  14       25.82        3.09     12.32 o 
   2  14  14       29.47       26.46     13.41 o 
  -2  15  14        6.37       17.75     12.46 o 
  -1  15  14        5.46       22.04     13.94 o 
   0  15  14       60.37       67.76     15.40 o 
   1  15  14       27.92       15.93     16.22 o 
  -1  16  14        0.93        1.65     24.70 o 
   0  16  14       22.81       30.92     12.74 o 
  -5   1  15       32.09       62.67     16.84 o 
  -4   1  15       14.53       10.61     12.23 o 
  -3   1  15        4.28        3.00     10.45 o 
  -2   1  15        0.14        8.01      8.85 o 
  -1   1  15       42.64       48.04      9.60 o 
   0   1  15      129.51      140.95     14.07 o 
   1   1  15       76.89       73.71     12.29 o 
   2   1  15        3.10       10.44     14.22 o 
   3   1  15       24.63       30.52     11.47 o 
   4   1  15       13.43        6.89     12.36 o 
  -5   2  15        6.48        2.72     15.57 o 
  -4   2  15       43.56       31.26     13.86 o 
  -3   2  15       56.54       45.63     13.25 o 
  -2   2  15      126.65      121.56     12.31 o 
  -1   2  15      173.73      144.84     22.33 o 
   0   2  15       32.25       46.13     10.80 o 
   1   2  15       72.45       73.96     12.89 o 
   2   2  15       98.71      104.01     14.53 o 
   3   2  15        0.57        0.00     10.32 o 
   4   2  15       16.44       33.38     13.57 o 
  -5   3  15       38.83       22.48     28.01 o 
  -4   3  15       53.32       80.51     16.53 o 
  -3   3  15        0.87        0.00     10.48 o 
  -2   3  15       17.67       12.11      8.43 o 
  -1   3  15        3.97        3.52      8.95 o 
   0   3  15       56.58       63.62     19.39 o 
   1   3  15       38.42       43.48     11.70 o 
   2   3  15       11.72       11.82     10.00 o 
   3   3  15        1.74        1.05     10.25 o 
   4   3  15        2.55        3.67     11.47 o 
  -5   4  15        0.04        0.00     17.81 o 
  -4   4  15       56.13       61.21     18.50 o 
  -3   4  15       53.21       61.49     11.94 o 
  -2   4  15        4.77        6.56      7.68 o 
  -1   4  15      106.97      110.71     14.33 o 
   0   4  15      113.17      122.61     15.45 o 
   1   4  15       34.46       41.67     17.15 o 
   2   4  15       76.30       84.98     24.28 o 
   3   4  15       23.15       49.13     12.98 o 
   4   4  15        3.64       17.19     12.46 o 
  -5   5  15        5.50       23.61     13.63 o 
  -4   5  15        6.51        0.08     14.64 o 
  -3   5  15       23.22        4.32      7.85 o 
  -2   5  15       11.70       21.33     15.80 o 
  -1   5  15       12.82       21.02     10.93 o 
   0   5  15       97.62       81.73     40.41 o 
   1   5  15       68.35       90.05     19.39 o 
   2   5  15       11.15        6.80     10.19 o 
   3   5  15        0.75        2.90     10.58 o 
   4   5  15        0.12        7.58     12.84 o 
  -5   6  15       29.75       28.33     18.88 o 
  -4   6  15        4.89       19.14      9.91 o 
  -3   6  15       10.80        6.61      8.97 o 
  -2   6  15        0.21        5.21      9.97 o 
  -1   6  15        0.19        5.95     10.59 o 
   0   6  15       23.61       19.38     11.78 o 
   1   6  15        0.74        4.36     11.29 o 
   2   6  15       21.23       31.51     17.81 o 
   3   6  15        3.02        3.09     11.30 o 
  -5   7  15       46.09       42.13     15.30 o 
  -4   7  15       14.36       25.60     10.36 o 
  -3   7  15        4.91        0.00     11.05 o 
  -2   7  15        3.45        0.00      9.86 o 
  -1   7  15        5.52        2.55     11.11 o 
   0   7  15      133.43      158.52     31.00 o 
   1   7  15       99.36      100.03     16.10 o 
   2   7  15       12.69        0.00     14.54 o 
   3   7  15       16.65       15.29     19.86 o 
  -4   8  15        4.24        1.26      8.70 o 
  -3   8  15        0.38        0.12     11.02 o 
  -2   8  15        5.90        0.00      9.96 o 
  -1   8  15       23.17       39.35     12.66 o 
   0   8  15        6.87        2.29     11.02 o 
   1   8  15        2.32        0.00      9.66 o 
   2   8  15        4.54       33.56     18.46 o 
   3   8  15       18.26       11.93     17.90 o 
  -4   9  15       37.90       36.39      9.81 o 
  -3   9  15        4.57        0.00     10.69 o 
  -2   9  15        0.13        0.00     10.64 o 
  -1   9  15        2.28        7.99     10.94 o 
   0   9  15       12.13       24.36     12.99 o 
   1   9  15       16.38        9.38     12.86 o 
   2   9  15        9.54        0.00     16.41 o 
   3   9  15        0.59        5.78     17.15 o 
  -4  10  15       46.68       50.45     11.60 o 
  -3  10  15       30.45       28.13     20.97 o 
  -2  10  15       55.29       62.61     14.99 o 
  -1  10  15       27.97       16.69     13.13 o 
   0  10  15        8.31       27.29     12.88 o 
   1  10  15       24.01       16.48     14.00 o 
   2  10  15       50.11       17.38     11.89 o 
  -3  11  15        4.54        2.43     11.95 o 
  -2  11  15        1.24       24.18     13.17 o 
  -1  11  15        8.95       27.02     13.28 o 
   0  11  15       21.78       15.27     12.42 o 
   1  11  15        4.99        7.23     13.50 o 
   2  11  15        5.23       12.31     13.19 o 
  -3  12  15       38.84       54.47     14.96 o 
  -2  12  15       12.61        0.00     11.60 o 
  -1  12  15       11.48       14.75     12.48 o 
   0  12  15        4.32        6.13     13.18 o 
   1  12  15        2.21        7.50     13.71 o 
   2  12  15        2.82       12.97     13.82 o 
  -2  13  15        0.10       15.02     12.52 o 
  -1  13  15        9.44        7.97     14.07 o 
   0  13  15       39.02       43.95     15.64 o 
   1  13  15        9.11       15.67     14.33 o 
  -1  14  15        3.38        2.95     11.44 o 
   0  14  15        6.20        9.49     15.33 o 
  -4   0  16       54.93       55.93     22.09 o 
  -3   0  16        2.59       24.70     19.67 o 
  -2   0  16        1.93        0.56     10.72 o 
   0   0  16        2.18        0.00     13.05 o 
   1   0  16       31.87       54.07     17.06 o 
   2   0  16       15.83       17.25     16.41 o 
   3   0  16       19.96       41.11     18.27 o 
  -4   1  16        5.06        8.15     12.81 o 
  -3   1  16        9.39       12.58     12.91 o 
  -2   1  16       37.86       19.75     12.32 o 
  -1   1  16        4.96        0.00     15.94 o 
   0   1  16       35.74       45.40     15.57 o 
   1   1  16        2.22        0.00      9.61 o 
   2   1  16        0.22        1.91     10.42 o 
   3   1  16        0.78        1.16     20.79 o 
  -4   2  16       40.02       52.28     15.77 o 
  -3   2  16       10.24        4.94     12.87 o 
  -2   2  16        3.85        0.00     10.54 o 
  -1   2  16       11.91        8.27     10.68 o 
   0   2  16       23.32       43.07     15.94 o 
   1   2  16       30.56       29.08     11.52 o 
   2   2  16        0.13        0.00     10.03 o 
   3   2  16        0.75        0.00     11.39 o 
  -4   3  16       14.12       11.63     17.25 o 
  -3   3  16       16.58       16.80     12.91 o 
  -2   3  16        3.51       17.71     19.30 o 
  -1   3  16       79.52       56.39     59.80 o 
   0   3  16       90.85      118.86     20.32 o 
   1   3  16       11.51       15.19     16.22 o 
   2   3  16        0.10        2.93     20.37 o 
   3   3  16        0.25       13.07     12.32 o 
  -4   4  16        9.83       26.62     20.28 o 
  -3   4  16        4.29       12.74     10.75 o 
  -2   4  16        2.38        3.44     12.77 o 
  -1   4  16        0.17        0.00     13.56 o 
   0   4  16       10.96       35.80     17.62 o 
   1   4  16       21.01        5.22     15.29 o 
   2   4  16       22.31        0.00     17.34 o 
   3   4  16        1.01        5.78     13.14 o 
  -4   5  16        1.77        0.00     23.12 o 
  -3   5  16        0.10        0.00     13.24 o 
  -2   5  16        0.55        2.81     11.61 o 
  -1   5  16       42.33       45.43     12.94 o 
   0   5  16       13.88       30.61     12.18 o 
   1   5  16        8.50        7.83     15.85 o 
   2   5  16        3.96        4.75     16.31 o 
   3   5  16        2.30        0.00     11.76 o 
  -4   6  16       31.42       41.62     15.04 o 
  -3   6  16       15.82       11.70     11.99 o 
  -2   6  16        9.15       11.70     11.40 o 
  -1   6  16        0.13        0.00     10.18 o 
   0   6  16        9.95        0.00      9.14 o 
   1   6  16       47.63       53.51     18.46 o 
   2   6  16       14.80       19.67     17.62 o 
  -4   7  16       10.35       19.59     13.77 o 
  -3   7  16        8.83        0.00     11.59 o 
  -2   7  16        5.53        8.06     11.21 o 
  -1   7  16        0.04        5.45     10.89 o 
   0   7  16        0.01        5.90     22.37 o 
   1   7  16        0.53       11.00     16.31 o 
   2   7  16        0.18        0.00     17.53 o 
  -3   8  16       20.45        0.00     11.77 o 
  -2   8  16        6.46        0.00     11.00 o 
  -1   8  16       15.77       30.70     12.69 o 
   0   8  16       16.45       19.56     12.67 o 
   1   8  16       27.31       14.04     13.08 o 
   2   8  16        1.79        3.64     17.53 o 
  -3   9  16        2.24        3.85     11.85 o 
  -2   9  16       26.05       28.24     29.97 o 
  -1   9  16       47.05       24.65     13.24 o 
   0   9  16       23.62       32.84     15.00 o 
   1   9  16       14.35        1.84     13.74 o 
   2   9  16        0.38        0.00     16.41 o 
  -2  10  16        0.01        0.00     11.90 o 
  -1  10  16        0.53        0.00     12.18 o 
   0  10  16        0.62        0.00     13.17 o 
   1  10  16        0.41        4.54     13.71 o 
  -2  11  16        0.23        0.81     11.65 o 
  -1  11  16        4.50        1.89     12.78 o 
   0  11  16       10.46        0.00     12.01 o 
  -3   1  17        2.85        5.47     13.48 o 
  -2   1  17        1.55        0.00     12.96 o 
   0   1  17       14.90        0.00     15.38 o 
   1   1  17        1.23        0.00     16.87 o 
   2   1  17        4.67        0.00     12.04 o 
  -3   2  17        3.63        0.00     12.19 o 
  -2   2  17        0.87       21.91     19.11 o 
   0   2  17        3.67        0.00     13.98 o 
   1   2  17        7.58        0.00     15.66 o 
   2   2  17        1.87        5.58     14.54 o 
  -3   3  17        0.00        5.60     11.98 o 
  -2   3  17        0.88        1.12     20.23 o 
  -1   3  17        4.60       14.64     14.64 o 
   0   3  17       19.10        6.90     15.01 o 
   1   3  17        0.66        0.00     16.13 o 
   2   3  17        3.90        0.00     18.83 o 
  -3   4  17        6.54        0.00     14.92 o 
  -2   4  17        6.81       12.49     18.83 o 
  -1   4  17        4.16        1.40     13.19 o 
   0   4  17       15.72       23.86     18.08 o 
   1   4  17       24.18       29.74     18.74 o 
  -3   5  17       28.23       21.16     19.95 o 
  -2   5  17        3.70        0.00     11.31 o 
  -1   5  17        2.33        4.38     12.83 o 
   0   5  17        1.27       22.09     17.81 o 
   1   5  17        2.79        1.31     17.25 o 
  -2   6  17        0.06        7.26     12.63 o 
  -1   6  17        0.05        0.00     11.80 o 
   0   6  17        0.96        0.00     16.69 o 
   1   6  17        1.35        0.00     16.41 o 
  -2   7  17        4.62        0.00     12.26 o 
  -1   7  17       12.59       15.44     13.09 o 
   0   7  17       19.78       12.25     12.83 o 
  -1   8  17        0.19        0.00     12.88 o 
   0   8  17        0.38        8.93     14.36 o 
                                                 
